# Supplementary material for: N′-[(2-Hydr­oxy-1-naphth­yl)methyl­idene]-2-nitro­benzohydrazide
Source: Acta Crystallogr Sect E Struct Rep Online. 2010 Apr 28;66(Pt 5):o1177. doi: 10.1107/S160053681001490X (PMC2979126; doi:10.1107/S160053681001490X)
Supplement: Supplementary file 2 [file e-66-o1177-Isup2.hkl]

# 
# h,k,l, Fc-squared, Fo-squared, sigma(Fo-squared) and status flag 
# 
data_I
_shelx_title ' P21n in P2(1)/n' 
_shelx_refln_list_code          4 
_shelx_F_calc_maximum      212.96 
_exptl_crystal_F_000       696.00 
_reflns_d_resolution_high  0.8143 
 
loop_ 
 _symmetry_equiv_pos_as_xyz 
 'x, y, z' 
 '-x+1/2, y+1/2, -z+1/2' 
 '-x, -y, -z' 
 'x-1/2, -y-1/2, z-1/2' 
 
_cell_length_a     7.4473 
_cell_length_b    29.0679 
_cell_length_c     7.8504 
_cell_angle_alpha  90.000 
_cell_angle_beta  113.963 
_cell_angle_gamma  90.000 
 
_shelx_F_squared_multiplier     1.000 
 
loop_ 
 _refln_index_h 
 _refln_index_k 
 _refln_index_l 
 _refln_F_squared_calc 
 _refln_F_squared_meas 
 _refln_F_squared_sigma 
 _refln_observed_status 
   2   0   0      360.91      375.27      9.18 o 
   4   0   0     5117.67     4857.43     69.21 o 
   6   0   0       46.86       59.26     11.25 o 
   8   0   0       18.68       18.89      8.10 o 
   1   1   0       69.25       74.12      2.99 o 
   2   1   0    45350.40    42975.52    149.99 o 
   3   1   0      135.27      142.36      7.38 o 
   4   1   0     1325.63     1344.21     60.34 o 
   5   1   0      130.70      124.33      8.71 o 
   6   1   0       22.26       16.12      4.32 o 
   7   1   0        3.58        4.59      4.39 o 
   8   1   0       13.89       12.77      5.98 o 
   1   2   0      425.85      415.20      7.57 o 
   2   2   0    15407.15    15110.78     91.66 o 
   3   2   0      122.22      126.15     10.44 o 
   4   2   0      588.16      574.42     12.52 o 
   5   2   0        2.97        0.79      2.82 o 
   6   2   0       74.24       58.21      6.54 o 
   7   2   0        2.34        2.78      4.14 o 
   8   2   0        2.69        9.30      6.07 o 
   1   3   0      985.53      957.44      7.93 o 
   2   3   0    11225.29    11056.14    151.04 o 
   3   3   0     2379.24     2372.28     29.85 o 
   4   3   0     1560.93     1517.52     18.36 o 
   5   3   0        4.68        4.07      2.96 o 
   6   3   0      213.31      213.14     10.67 o 
   7   3   0       15.42       15.30      5.95 o 
   8   3   0       16.79       10.53      7.49 o 
   0   4   0     6021.28     5500.67     48.45 o 
   1   4   0     1982.71     1778.06     30.34 o 
   2   4   0        7.67        7.80      2.34 o 
   3   4   0     1178.73     1206.47     13.96 o 
   4   4   0     3486.85     3527.86     29.21 o 
   5   4   0       56.18       59.56      8.63 o 
   6   4   0       14.47       13.05      5.83 o 
   7   4   0       16.78       15.94      6.54 o 
   8   4   0        6.72        5.94      8.87 o 
   1   5   0       11.14        7.03      1.09 o 
   2   5   0     2120.70     2104.95     46.18 o 
   3   5   0      210.95      216.12      7.00 o 
   4   5   0       71.62       69.93      4.87 o 
   5   5   0        5.69        5.39      3.06 o 
   6   5   0      194.14      188.05     10.45 o 
   7   5   0       13.83       19.01      6.86 o 
   8   5   0        7.07        4.79      6.95 o 
   0   6   0      182.27      164.70      4.56 o 
   1   6   0     9279.25     8850.40     68.55 o 
   2   6   0       86.16       80.66      6.58 o 
   3   6   0        2.60        1.19      1.49 o 
   4   6   0       25.54       23.94      6.43 o 
   5   6   0      285.38      316.48     11.17 o 
   6   6   0      133.34      118.46     13.68 o 
   7   6   0        2.32       11.07      6.22 o 
   8   6   0        0.73       -4.20      6.34 o 
   1   7   0        0.56       -0.56      0.86 o 
   2   7   0     1316.37     1303.65     12.67 o 
   3   7   0     1060.28     1055.89     29.07 o 
   4   7   0      103.69      122.84      6.58 o 
   5   7   0       74.23       72.55      9.96 o 
   6   7   0      134.92      123.72     11.82 o 
   7   7   0       18.82       23.66      7.99 o 
   8   7   0        0.26       -5.43      6.65 o 
   0   8   0        0.05        0.37      1.04 o 
   1   8   0       47.94       48.15      2.33 o 
   2   8   0     1511.76     1497.41     30.66 o 
   3   8   0      111.80      124.31      5.67 o 
   4   8   0      104.66      119.80      6.13 o 
   5   8   0      152.23      168.09      8.92 o 
   6   8   0       49.67       59.01      9.18 o 
   7   8   0       24.64       24.18      7.58 o 
   8   8   0       11.24        2.84      7.80 o 
   1   9   0      358.25      338.20      5.59 o 
   2   9   0      370.07      373.50      9.61 o 
   3   9   0      812.58      814.26     17.71 o 
   4   9   0       31.84       38.43      3.59 o 
   5   9   0        1.02        2.57      2.56 o 
   6   9   0      186.24      190.85     14.72 o 
   7   9   0       86.95       89.26     12.01 o 
   8   9   0       43.72       37.25     14.28 o 
   0  10   0     3742.79     3666.92     42.39 o 
   1  10   0      503.69      465.99      6.95 o 
   2  10   0      118.33      119.80      4.10 o 
   3  10   0        6.87        5.56      2.29 o 
   4  10   0      174.20      192.14      6.47 o 
   5  10   0      818.65      864.38     25.38 o 
   6  10   0       37.94       47.27      9.02 o 
   7  10   0        0.86        1.01      5.43 o 
   8  10   0        0.06        4.20      7.27 o 
   1  11   0        3.41        6.91      1.46 o 
   2  11   0      456.52      488.18     13.24 o 
   3  11   0      738.30      773.66     12.73 o 
   4  11   0       82.64       89.25      4.81 o 
   5  11   0      175.18      168.72     12.69 o 
   6  11   0      123.40      112.62     12.22 o 
   7  11   0      136.15      130.99     14.34 o 
   0  12   0      910.52      844.06     14.16 o 
   1  12   0        3.43        2.04      1.22 o 
   2  12   0     1198.39     1269.73     26.85 o 
   3  12   0      637.13      697.91     17.47 o 
   4  12   0        1.78        2.16      3.98 o 
   5  12   0       18.88       17.36      8.00 o 
   6  12   0        3.57       15.14      7.35 o 
   7  12   0        0.20        4.52      6.00 o 
   1  13   0     1655.18     1804.55     15.99 o 
   2  13   0       14.84       14.76      2.08 o 
   3  13   0     1455.03     1524.45     21.62 o 
   4  13   0      188.18      216.42     12.63 o 
   5  13   0      192.22      244.78     15.28 o 
   6  13   0       40.48       32.66      7.88 o 
   7  13   0        3.93        1.38      6.92 o 
   0  14   0     3888.38     3858.71     40.88 o 
   1  14   0     2301.42     2483.80     21.58 o 
   2  14   0      306.76      333.17      7.01 o 
   3  14   0       62.91       74.36      6.12 o 
   4  14   0       41.05       40.37      7.04 o 
   5  14   0        2.22        5.78      5.17 o 
   6  14   0       16.06       27.05      7.80 o 
   7  14   0        5.22       -0.14      6.92 o 
   1  15   0      758.74      761.56      8.22 o 
   2  15   0       13.29       11.19      2.01 o 
   3  15   0      343.02      334.82     11.31 o 
   4  15   0        0.08       -0.61      7.35 o 
   5  15   0      118.47      132.79     12.39 o 
   6  15   0       76.09       82.19     11.14 o 
   7  15   0        0.26       -1.24      5.82 o 
   0  16   0      862.51      805.07     15.95 o 
   1  16   0      546.33      564.56      7.36 o 
   2  16   0       23.74       18.24      3.57 o 
   3  16   0        2.05        4.64      2.89 o 
   4  16   0      349.43      346.62     49.31 o 
   5  16   0       11.78        5.85      5.17 o 
   6  16   0       10.24        2.00      8.22 o 
   7  16   0        0.12       -3.23      5.89 o 
   1  17   0      127.77      133.80      3.88 o 
   2  17   0     1201.73     1263.72     20.48 o 
   3  17   0        5.00        5.80      3.32 o 
   4  17   0        3.58       11.19      4.87 o 
   5  17   0        0.06        0.32      4.78 o 
   6  17   0        8.10       16.60      7.88 o 
   7  17   0        5.05        6.98      7.07 o 
   0  18   0     1455.25     1531.97     28.12 o 
   1  18   0      173.98      166.63      5.69 o 
   2  18   0        1.28        4.70      2.53 o 
   3  18   0      484.09      485.73     16.53 o 
   4  18   0      151.38      137.87     11.62 o 
   5  18   0        0.02        1.27      5.04 o 
   6  18   0       16.13        8.31      7.02 o 
   7  18   0        0.61       -5.64      6.88 o 
   1  19   0       72.77       75.72      5.66 o 
   2  19   0       73.42       75.99      6.08 o 
   3  19   0       53.48       40.02      7.29 o 
   4  19   0       37.85       36.74      6.24 o 
   5  19   0       10.56        3.03      5.20 o 
   6  19   0        0.66       -0.68      9.30 o 
   7  19   0       27.51       12.33      9.18 o 
   0  20   0       57.55       62.82      4.82 o 
   1  20   0       42.02       48.51      5.62 o 
   2  20   0       57.09       60.33      5.70 o 
   3  20   0       12.51        9.57      3.64 o 
   4  20   0        0.69       -0.05      4.01 o 
   5  20   0       17.36       17.24      7.18 o 
   6  20   0        2.51       -3.47      5.96 o 
   1  21   0       22.37       26.70      6.96 o 
   2  21   0      190.36      205.54      9.35 o 
   3  21   0       12.47        4.45      3.56 o 
   4  21   0       24.25       17.42      5.38 o 
   5  21   0        0.27       -2.16      5.48 o 
   6  21   0       46.95       50.57     10.52 o 
   0  22   0      359.54      377.21     20.76 o 
   1  22   0        0.23       -0.08      2.41 o 
   2  22   0       90.19       95.14      7.27 o 
   3  22   0        0.20        2.87      4.32 o 
   4  22   0       12.48       10.22      4.61 o 
   5  22   0       23.44       27.37     14.49 o 
   6  22   0        0.01        9.62      7.76 o 
   1  23   0        1.32        6.91      3.57 o 
   2  23   0        2.74        3.94      3.66 o 
   3  23   0        3.47       -1.23      3.56 o 
   4  23   0       54.06       53.16      7.31 o 
   5  23   0       75.29       78.70     11.44 o 
   6  23   0       29.94       17.94      9.02 o 
   0  24   0      245.04      294.15     19.90 o 
   1  24   0       23.90       22.76      4.48 o 
   2  24   0       46.62       42.90      5.84 o 
   3  24   0        4.90        4.97      4.06 o 
   4  24   0        2.43        5.69      4.58 o 
   5  24   0        0.13        2.83      6.03 o 
   6  24   0        1.59      -10.29      8.44 o 
   1  25   0       11.68       11.55      4.67 o 
   2  25   0        2.74        2.98      3.95 o 
   3  25   0       85.41       65.14      7.52 o 
   4  25   0        8.28        6.54      4.96 o 
   5  25   0        0.00       -6.28      5.79 o 
   0  26   0      169.69      176.49     17.30 o 
   1  26   0       49.55       47.15      7.76 o 
   2  26   0       15.31       15.56      4.64 o 
   3  26   0      153.71      164.01     10.80 o 
   4  26   0       52.86       48.95      7.91 o 
   5  26   0        1.69        0.37      6.08 o 
   1  27   0      107.96       92.92     10.08 o 
   2  27   0      320.82      313.29     63.37 o 
   3  27   0       15.75       16.52      5.73 o 
   4  27   0        0.64        0.93      4.88 o 
   5  27   0        0.68       -0.53      6.96 o 
   0  28   0      618.81      631.57     31.58 o 
   1  28   0       42.63       39.81     10.17 o 
   2  28   0        5.00        9.46      5.65 o 
   3  28   0       10.10        6.75      5.02 o 
   4  28   0       28.30       18.69      6.36 o 
   5  28   0        6.55        3.67      7.58 o 
   1  29   0       54.73       24.92     18.60 o 
   2  29   0      156.45      157.26     19.90 o 
   3  29   0        5.31        4.21      5.68 o 
   4  29   0       33.46       44.46     10.07 o 
   0  30   0        4.90        0.43      6.92 o 
   1  30   0       16.19       18.46     12.76 o 
   2  30   0       48.89       41.89      8.99 o 
   3  30   0       26.81       26.98     21.41 o 
   4  30   0        0.02       -6.31      5.25 o 
   1  31   0       41.29       28.12      7.95 o 
   2  31   0        1.12        3.55      6.09 o 
   3  31   0        0.27       -0.65      5.84 o 
   4  31   0        7.49       -0.74      6.08 o 
   0  32   0       16.69       29.42     11.25 o 
   1  32   0        4.87        3.24      5.81 o 
   2  32   0        0.08        3.59      5.91 o 
   3  32   0        3.92       10.90      7.80 o 
   1  33   0       20.88       21.93      7.76 o 
   2  33   0        0.12        5.34      6.88 o 
   3  33   0       41.73       44.70     11.68 o 
   0  34   0        6.89       17.30     10.81 o 
   1  34   0       27.38       17.90     11.46 o 
   2  34   0       12.05       12.49     13.19 o 
   1  35   0        1.86        0.45      6.44 o 
  -7   0   1       13.38       17.13     12.76 o 
  -5   0   1       46.20       42.13     11.03 o 
  -3   0   1      477.93      483.19     16.44 o 
  -1   0   1      172.14      157.03      6.06 o 
   1   0   1     5147.68     4940.05     51.91 o 
   3   0   1      482.71      489.68     18.17 o 
   5   0   1      107.05       74.40     10.81 o 
   7   0   1       12.17       21.58      7.36 o 
  -8   1   1        3.01        4.83      6.58 o 
  -7   1   1       15.09       10.64      4.61 o 
  -6   1   1       72.21       67.19      5.68 o 
  -5   1   1        6.11        8.13      2.40 o 
  -4   1   1     1247.65     1221.41     17.89 o 
  -3   1   1      393.22      398.15     10.55 o 
  -2   1   1    18848.44    17822.52     97.56 o 
  -1   1   1     1737.07     1787.85     22.49 o 
   0   1   1     2201.13     2162.17     17.84 o 
   1   1   1      345.38      357.52     12.98 o 
   2   1   1       35.56       20.71      2.89 o 
   3   1   1      667.77      739.90     16.20 o 
   4   1   1       45.77       47.10      5.91 o 
   5   1   1        9.24        9.58      9.08 o 
   6   1   1        5.74        3.10      3.45 o 
   7   1   1      124.13      133.91     12.74 o 
  -8   2   1        9.60        9.28      6.67 o 
  -7   2   1       16.24       12.64      5.18 o 
  -6   2   1        0.06        2.89      3.01 o 
  -5   2   1       38.82       47.86      3.94 o 
  -4   2   1     3262.03     3180.48     47.65 o 
  -3   2   1      700.95      647.36     22.93 o 
  -2   2   1     2428.83     2447.45     57.93 o 
  -1   2   1     6253.12     5963.44     37.16 o 
   0   2   1     7758.68     7239.95     44.14 o 
   1   2   1     1377.57     1376.91     13.45 o 
   2   2   1     1186.73     1142.44     17.49 o 
   3   2   1       77.61       73.97      5.79 o 
   4   2   1      222.63      220.42     11.03 o 
   5   2   1        9.37        6.49      3.12 o 
   6   2   1        1.77        0.42      3.39 o 
   7   2   1        4.10        6.92      9.73 o 
  -8   3   1        6.41        4.06      4.98 o 
  -7   3   1        1.44        1.18      4.10 o 
  -6   3   1      344.85      313.34     10.35 o 
  -5   3   1      150.16      162.92      7.94 o 
  -4   3   1     1580.93     1502.36     18.86 o 
  -3   3   1      361.54      363.88      8.57 o 
  -2   3   1    10489.94    10463.39     66.85 o 
  -1   3   1       37.76       30.37      2.38 o 
   0   3   1     5215.56     5132.50     33.69 o 
   1   3   1       48.52       46.28      4.08 o 
   2   3   1      738.12      744.03     11.71 o 
   3   3   1        1.76       -2.11      1.93 o 
   4   3   1       81.13       79.63      6.08 o 
   5   3   1        1.69        0.87      2.69 o 
   6   3   1        0.80       -1.35      3.55 o 
   7   3   1        1.12        0.72      5.42 o 
  -8   4   1        2.98        0.90      7.26 o 
  -7   4   1        1.29        7.61      4.50 o 
  -6   4   1     1233.70     1174.97     19.78 o 
  -5   4   1      313.23      311.33      8.28 o 
  -4   4   1       22.74       36.95      3.81 o 
  -3   4   1      314.80      321.54      7.49 o 
  -2   4   1    10349.04    10094.41    113.93 o 
  -1   4   1      185.73      189.16      4.07 o 
   0   4   1      269.34      239.77      6.76 o 
   1   4   1      956.61      942.01     21.20 o 
   2   4   1       17.82       22.93      2.66 o 
   3   4   1      112.46      111.33      7.61 o 
   4   4   1       26.46       28.58      4.11 o 
   5   4   1       55.52       63.23      6.35 o 
   6   4   1       11.65       15.80      4.58 o 
   7   4   1        0.09        1.54      5.62 o 
  -8   5   1       61.28       41.26      9.95 o 
  -7   5   1       22.36       23.34      4.69 o 
  -6   5   1      297.36      296.48     10.35 o 
  -5   5   1      407.33      410.48      9.40 o 
  -4   5   1     4440.97     4487.34     38.65 o 
  -3   5   1      279.08      273.13      6.62 o 
  -2   5   1     3601.40     3385.21     56.42 o 
  -1   5   1     2272.88     2128.74     14.27 o 
   0   5   1     1552.64     1379.13     13.29 o 
   1   5   1      212.92      194.00      5.62 o 
   2   5   1      541.04      571.48     10.07 o 
   3   5   1       57.85       62.41      4.56 o 
   4   5   1       15.75       13.18      5.15 o 
   5   5   1       25.93       31.72      7.88 o 
   6   5   1       77.49       90.97     10.78 o 
   7   5   1        5.85        8.00      6.68 o 
  -8   6   1      249.62      256.62     38.50 o 
  -7   6   1      136.66      153.54     16.36 o 
  -6   6   1      487.46      498.53     13.01 o 
  -5   6   1       26.92       32.55      4.32 o 
  -4   6   1      796.82      848.06     15.61 o 
  -3   6   1       62.34       61.08      3.69 o 
  -2   6   1     3753.01     3609.42     20.56 o 
  -1   6   1     4460.38     4109.76     28.36 o 
   0   6   1      278.71      257.94      9.74 o 
   1   6   1      882.51      841.15     10.30 o 
   2   6   1      526.95      496.93      9.13 o 
   3   6   1      348.46      385.24     11.42 o 
   4   6   1        0.01        2.54      2.77 o 
   5   6   1        1.40        0.32      2.94 o 
   6   6   1        4.01        2.34      5.04 o 
   7   6   1        0.26        1.24      5.83 o 
  -8   7   1       98.67      101.32     23.58 o 
  -7   7   1       71.77       51.90      9.60 o 
  -6   7   1      446.46      464.75     12.47 o 
  -5   7   1        3.31        0.98      4.82 o 
  -4   7   1      381.75      363.64      9.93 o 
  -3   7   1     2246.53     2188.12     19.76 o 
  -2   7   1     2394.42     2286.90     13.98 o 
  -1   7   1       88.01       90.17      2.74 o 
   0   7   1      922.16      887.75      7.69 o 
   1   7   1      456.54      440.74      8.88 o 
   2   7   1      280.80      294.91      6.73 o 
   3   7   1       94.24       93.87      5.18 o 
   4   7   1      121.59      126.63      7.82 o 
   5   7   1        0.51       -1.35      4.05 o 
   6   7   1      119.72      122.86     12.56 o 
   7   7   1        0.12       -0.13      6.03 o 
  -8   8   1      100.27      101.91     13.20 o 
  -7   8   1       55.29       57.97     10.16 o 
  -6   8   1       78.73       78.67      6.23 o 
  -5   8   1      253.32      266.48     10.14 o 
  -4   8   1       44.01       48.83      4.17 o 
  -3   8   1       97.61      103.61      4.74 o 
  -2   8   1      141.71      160.76      4.12 o 
  -1   8   1       34.57       46.64      1.91 o 
   0   8   1        1.83        2.42      1.31 o 
   1   8   1     1130.99     1100.28     14.61 o 
   2   8   1        7.39        9.53      1.73 o 
   3   8   1        3.32        1.42      1.83 o 
   4   8   1        5.00        4.84      2.80 o 
   5   8   1       15.66       19.81      6.34 o 
   6   8   1        1.02        2.08      5.04 o 
   7   8   1        0.09       -4.22      6.06 o 
  -8   9   1      120.82      124.72     14.53 o 
  -7   9   1      162.45      156.95     14.41 o 
  -6   9   1       63.57       75.06      6.04 o 
  -5   9   1      180.16      202.02      9.12 o 
  -4   9   1       14.38       13.27      3.34 o 
  -3   9   1      316.01      347.91      9.02 o 
  -2   9   1      449.06      425.46      8.48 o 
  -1   9   1      261.98      246.96      5.01 o 
   0   9   1       92.90       89.62      2.75 o 
   1   9   1      618.92      594.29     10.88 o 
   2   9   1        8.62       10.52      1.68 o 
   3   9   1       37.27       39.27      3.72 o 
   4   9   1        1.84        4.77      2.83 o 
   5   9   1       34.06       31.91      7.48 o 
   6   9   1        5.23        0.21      7.35 o 
   7   9   1        0.22       -5.46      5.89 o 
  -8  10   1       11.61       14.41      7.80 o 
  -7  10   1       19.83       21.33     11.90 o 
  -6  10   1        5.24        3.57     12.11 o 
  -5  10   1       44.66       52.34      5.75 o 
  -4  10   1      245.71      266.88      9.59 o 
  -3  10   1      791.47      863.68     12.47 o 
  -2  10   1        0.32        3.95      1.25 o 
  -1  10   1       67.31       69.78      2.74 o 
   0  10   1       31.93       33.70      3.18 o 
   1  10   1      522.35      519.63     12.77 o 
   2  10   1       66.94       61.13      2.83 o 
   3  10   1      547.97      584.47     18.95 o 
   4  10   1        0.12       -1.61      3.00 o 
   5  10   1      104.58      105.00     11.14 o 
   6  10   1      100.80      120.58     14.28 o 
   7  10   1        4.14        8.29      7.58 o 
  -8  11   1        5.00        2.86      6.88 o 
  -7  11   1        1.79        0.22      7.79 o 
  -6  11   1        5.38        8.49      4.78 o 
  -5  11   1       17.10       16.28      4.03 o 
  -4  11   1        3.30        6.20      2.91 o 
  -3  11   1       67.19       55.87      3.88 o 
  -2  11   1      474.90      462.67      7.59 o 
  -1  11   1      465.80      456.74      6.58 o 
   0  11   1      485.36      466.54      6.86 o 
   1  11   1       28.68       35.54      5.22 o 
   2  11   1       20.75       21.50      4.31 o 
   3  11   1      105.10      112.90      8.71 o 
   4  11   1      219.17      251.93     13.28 o 
   5  11   1       11.32        7.32      5.09 o 
   6  11   1       12.36       25.98      9.73 o 
   7  11   1        0.08        4.14      7.07 o 
  -8  12   1        0.20        5.64      6.86 o 
  -7  12   1        5.85        9.16      6.26 o 
  -6  12   1       21.06       12.47     11.46 o 
  -5  12   1       88.10       80.48      9.30 o 
  -4  12   1        0.45       -2.25      2.09 o 
  -3  12   1       46.30       54.64      3.83 o 
  -2  12   1      170.05      184.52      4.61 o 
  -1  12   1      652.01      662.84      8.36 o 
   0  12   1      124.35      110.59      3.65 o 
   1  12   1     1792.96     1868.69     21.34 o 
   2  12   1      670.46      693.69     24.41 o 
   3  12   1       55.48       49.63      6.57 o 
   4  12   1       82.24       64.87      8.26 o 
   5  12   1       14.75       13.03      5.96 o 
   6  12   1      109.13      106.99     12.75 o 
   7  12   1       29.63       26.25     14.28 o 
  -8  13   1        0.21        0.07      6.32 o 
  -7  13   1        7.15        6.77      8.87 o 
  -6  13   1       28.86       32.07      7.63 o 
  -5  13   1        0.06        1.80      4.76 o 
  -4  13   1       51.19       58.28      7.57 o 
  -3  13   1       48.93       37.79      3.56 o 
  -2  13   1      144.58      159.15      6.71 o 
  -1  13   1       39.02       46.10      2.70 o 
   0  13   1        1.90        2.83      1.19 o 
   1  13   1      995.64     1063.56     17.88 o 
   2  13   1        8.91        7.84      2.57 o 
   3  13   1        9.90        9.07      3.63 o 
   4  13   1       23.62       15.91      6.70 o 
   5  13   1        3.86        6.23      5.04 o 
   6  13   1        3.88        0.55      5.60 o 
   7  13   1        8.68        8.01      7.38 o 
  -8  14   1        1.34       12.11      7.80 o 
  -7  14   1        0.11        7.35      5.76 o 
  -6  14   1       11.91       14.32     10.38 o 
  -5  14   1       38.78       46.98      8.44 o 
  -4  14   1        1.80        0.23      2.57 o 
  -3  14   1       27.17       29.20      4.93 o 
  -2  14   1        0.38       -0.97      1.23 o 
  -1  14   1      357.81      390.91      6.84 o 
   0  14   1      577.69      561.59      7.82 o 
   1  14   1      268.74      276.30      8.62 o 
   2  14   1      270.98      274.28      9.73 o 
   3  14   1       78.59       79.26      6.82 o 
   4  14   1       86.73       97.99      9.94 o 
   5  14   1      147.08      160.70     13.45 o 
   6  14   1        0.12       -0.17      5.68 o 
   7  14   1       27.26       14.13      7.76 o 
  -7  15   1       13.38        4.39      6.27 o 
  -6  15   1        0.10        0.59      5.09 o 
  -5  15   1        0.32        3.13      4.36 o 
  -4  15   1       24.76       20.11      5.20 o 
  -3  15   1      576.02      594.56     11.34 o 
  -2  15   1      562.32      581.71      8.60 o 
  -1  15   1      744.37      824.11     10.21 o 
   0  15   1     3215.05     3379.13     42.25 o 
   1  15   1      941.01      977.16     16.38 o 
   2  15   1       36.12       34.40      5.76 o 
   3  15   1       85.13       84.56      7.03 o 
   4  15   1      114.54      111.55     10.69 o 
   5  15   1        0.03        3.19      4.98 o 
   6  15   1       16.69       19.02      7.49 o 
   7  15   1       36.89       31.48      9.35 o 
  -7  16   1       22.80        2.72      6.57 o 
  -6  16   1       14.87       12.46     13.41 o 
  -5  16   1       77.83       91.16     10.24 o 
  -4  16   1       13.75        9.98      3.85 o 
  -3  16   1      256.19      258.88     10.36 o 
  -2  16   1      541.92      593.15     18.18 o 
  -1  16   1      112.38      124.28      4.34 o 
   0  16   1       43.32       40.16      3.60 o 
   1  16   1        1.44        0.74      2.09 o 
   2  16   1      288.79      288.08     10.12 o 
   3  16   1      287.45      287.98     13.23 o 
   4  16   1      122.58      116.54     10.86 o 
   5  16   1      295.38      310.38     17.88 o 
   6  16   1      117.24      169.40     15.44 o 
   7  16   1       27.41       32.40     10.60 o 
  -7  17   1        2.38       16.98      7.49 o 
  -6  17   1        7.07       16.99      8.65 o 
  -5  17   1       95.85      111.70     12.76 o 
  -4  17   1        6.53        8.11      4.16 o 
  -3  17   1       25.83       19.99      4.16 o 
  -2  17   1      610.15      638.85      9.48 o 
  -1  17   1       36.34       43.23      2.96 o 
   0  17   1      563.23      587.35      8.85 o 
   1  17   1      143.11      172.38      9.16 o 
   2  17   1        3.03        1.03      2.47 o 
   3  17   1      292.69      299.49     11.72 o 
   4  17   1      101.64       89.92      9.94 o 
   5  17   1        1.18       -1.24      5.29 o 
   6  17   1       31.27       29.13     12.54 o 
  -7  18   1       16.62        8.68      7.32 o 
  -6  18   1        6.14        4.54      5.48 o 
  -5  18   1       20.99       16.87      9.73 o 
  -4  18   1        7.19        8.29      3.79 o 
  -3  18   1        0.64       -0.89      2.72 o 
  -2  18   1      248.72      244.02      8.30 o 
  -1  18   1        1.25        0.85      1.67 o 
   0  18   1       22.77       36.82      5.67 o 
   1  18   1       67.33       78.05      5.90 o 
   2  18   1       50.84       52.58      5.56 o 
   3  18   1      314.66      309.76     12.10 o 
   4  18   1        6.75        6.64      5.17 o 
   5  18   1      104.72       93.60     11.62 o 
   6  18   1       23.95       19.11      8.42 o 
  -7  19   1       31.41       15.80      7.48 o 
  -6  19   1       18.54       13.09      6.53 o 
  -5  19   1       40.54       48.82      8.41 o 
  -4  19   1       30.32       37.47      5.90 o 
  -3  19   1      383.26      387.46     12.66 o 
  -2  19   1      124.56      122.19      7.14 o 
  -1  19   1        1.34       -1.14      1.50 o 
   0  19   1      141.24      140.81      6.10 o 
   1  19   1       11.08       10.75      3.38 o 
   2  19   1      163.64      183.44      9.07 o 
   3  19   1        2.10        3.20      3.48 o 
   4  19   1        2.94        5.33      8.00 o 
   5  19   1        3.72       10.78      6.88 o 
   6  19   1       23.97       20.98      8.87 o 
  -7  20   1        4.39       -6.74      6.23 o 
  -6  20   1        0.77       -1.11      5.35 o 
  -5  20   1       17.75       25.49     11.90 o 
  -4  20   1       33.29       28.37      5.30 o 
  -3  20   1       57.26       51.77      6.12 o 
  -2  20   1       99.28       96.26      9.33 o 
  -1  20   1       51.60       54.04      3.63 o 
   0  20   1       53.42       60.98      4.51 o 
   1  20   1      195.56      185.79      8.56 o 
   2  20   1        0.00        4.07      2.72 o 
   3  20   1      299.92      302.84     13.26 o 
   4  20   1        0.25       -2.83      4.67 o 
   5  20   1       15.31       16.65      7.65 o 
   6  20   1        3.31        0.79      7.02 o 
  -7  21   1       17.31       17.92      8.55 o 
  -6  21   1       39.60       27.49      8.19 o 
  -5  21   1       51.76       47.47      8.85 o 
  -4  21   1        9.46        7.89      4.23 o 
  -3  21   1        9.40        9.95      3.59 o 
  -2  21   1       43.73       40.18      5.02 o 
  -1  21   1        9.38        9.71      2.58 o 
   0  21   1      172.28      168.23     11.55 o 
   1  21   1      139.09      152.66      8.39 o 
   2  21   1       65.95       60.84      5.48 o 
   3  21   1       17.17       11.34      4.29 o 
   4  21   1       16.23       15.85      6.71 o 
   5  21   1       15.71       11.69      7.14 o 
   6  21   1        3.38        5.88      8.07 o 
  -6  22   1        3.52       -1.40      5.65 o 
  -5  22   1      142.93      158.66     33.31 o 
  -4  22   1        6.04        5.58      4.57 o 
  -3  22   1       10.53        8.85      3.93 o 
  -2  22   1       22.79       21.44      4.10 o 
  -1  22   1      114.11      109.24      9.02 o 
   0  22   1       88.93       96.40     12.22 o 
   1  22   1       90.01      102.71      7.31 o 
   2  22   1        0.04        1.27      2.62 o 
   3  22   1       52.63       63.12      7.21 o 
   4  22   1       32.40       30.41     14.06 o 
   5  22   1       25.93       14.89      7.80 o 
   6  22   1       16.71       23.62      9.12 o 
  -6  23   1        1.41       -5.43      5.40 o 
  -5  23   1        5.74       13.84      6.92 o 
  -4  23   1       64.55       58.66      7.71 o 
  -3  23   1        0.00       -2.94      3.01 o 
  -2  23   1        9.39        5.07      3.34 o 
  -1  23   1       35.17       39.79      6.26 o 
   0  23   1      279.72      252.19     10.24 o 
   1  23   1        4.80        1.60      4.52 o 
   2  23   1       72.29       74.17      7.18 o 
   3  23   1      162.93      182.93     10.92 o 
   4  23   1        1.74        0.03      4.97 o 
   5  23   1        0.18       -3.13      6.26 o 
  -6  24   1        8.16        2.08      6.26 o 
  -5  24   1        4.37        9.38      6.34 o 
  -4  24   1        0.41       -3.36      3.81 o 
  -3  24   1        0.96        3.76      3.54 o 
  -2  24   1      110.84      107.77      7.78 o 
  -1  24   1       33.49       37.10      8.22 o 
   0  24   1      202.26      199.88      9.81 o 
   1  24   1       81.13       52.85      6.16 o 
   2  24   1       57.41       64.28      6.91 o 
   3  24   1       34.80       46.10      6.79 o 
   4  24   1      103.03       90.57     12.27 o 
   5  24   1       71.14       55.53     10.78 o 
  -6  25   1        0.43        4.86      6.96 o 
  -5  25   1        1.37       -5.41      4.89 o 
  -4  25   1       63.92       52.92      7.58 o 
  -3  25   1       16.80       15.45      4.41 o 
  -2  25   1        0.51        0.22      4.97 o 
  -1  25   1        6.93        4.63      3.94 o 
   0  25   1       34.64       42.10      7.02 o 
   1  25   1       57.98       53.81      6.24 o 
   2  25   1      337.46      312.14     24.63 o 
   3  25   1        5.14        0.58      5.68 o 
   4  25   1       37.91       33.46      6.73 o 
   5  25   1       25.53       32.50      9.77 o 
  -6  26   1        0.00        7.53      6.48 o 
  -5  26   1        3.15       -2.88      5.43 o 
  -4  26   1       86.75       82.08      8.70 o 
  -3  26   1        2.92        0.06      3.79 o 
  -2  26   1        0.05        1.92      5.62 o 
  -1  26   1        0.01        0.02      8.87 o 
   0  26   1      262.47      215.04     21.41 o 
   1  26   1      142.26      135.62      7.72 o 
   2  26   1        8.96       11.14      4.69 o 
   3  26   1        5.42        6.69      4.61 o 
   4  26   1      100.09      103.71     13.18 o 
   5  26   1       52.70       45.09     28.12 o 
  -5  27   1       16.82       17.98      7.02 o 
  -4  27   1        2.87        6.49      5.06 o 
  -3  27   1       42.89       30.87      7.14 o 
  -2  27   1       21.70       14.77      5.91 o 
  -1  27   1      199.40      183.37     13.00 o 
   0  27   1        5.22        3.70      4.67 o 
   1  27   1        2.68        5.14      4.05 o 
   2  27   1       50.40       34.05      7.78 o 
   3  27   1      251.78      229.60     13.69 o 
   4  27   1       71.09       52.12      8.46 o 
  -5  28   1       12.06        5.51      7.62 o 
  -4  28   1        3.34        7.66      5.21 o 
  -3  28   1        2.10       10.64      6.09 o 
  -2  28   1       61.24       69.36     14.06 o 
  -1  28   1      322.46      336.75     26.17 o 
   0  28   1        0.06        4.03      5.09 o 
   1  28   1      599.51      564.01     21.08 o 
   2  28   1       79.53       72.75      8.25 o 
   3  28   1       59.61       81.20      9.07 o 
   4  28   1       15.63       13.84      6.23 o 
  -5  29   1        3.86        5.09      5.73 o 
  -4  29   1       10.12        3.85      6.00 o 
  -3  29   1      328.15      340.93     18.23 o 
  -2  29   1      182.97      167.69     13.42 o 
  -1  29   1      128.84      117.52     11.47 o 
   0  29   1       61.36       48.66      9.52 o 
   1  29   1       65.80       66.46      9.48 o 
   2  29   1       17.40       15.75      7.14 o 
   3  29   1       14.38       10.11      5.48 o 
   4  29   1        7.12        3.74      5.82 o 
  -4  30   1       10.91       11.12      6.96 o 
  -3  30   1        0.30        5.62      8.44 o 
  -2  30   1       51.08       55.44      9.46 o 
  -1  30   1       81.92       69.52      9.79 o 
   0  30   1       16.27       19.10      6.13 o 
   1  30   1       92.61      107.96     11.61 o 
   2  30   1       21.46       17.98      6.88 o 
   3  30   1      101.01       91.30     10.00 o 
   4  30   1       28.37       30.04     10.24 o 
  -4  31   1       47.56       49.36     15.14 o 
  -3  31   1       18.62       19.89      7.12 o 
  -2  31   1        7.00        3.67      8.44 o 
  -1  31   1        0.31       -1.94      4.76 o 
   0  31   1        0.24        3.09      5.04 o 
   1  31   1        5.88        6.92      5.28 o 
   2  31   1       65.81       53.39      9.77 o 
   3  31   1        0.27        2.69      5.40 o 
  -3  32   1        3.15        4.13      6.54 o 
  -2  32   1       42.62       51.78     10.08 o 
  -1  32   1       24.54       22.06      7.65 o 
   0  32   1       17.20       18.11      6.34 o 
   1  32   1       55.21       71.93     10.86 o 
   2  32   1        7.50        7.52      5.96 o 
   3  32   1       62.02       53.21      9.85 o 
  -3  33   1        5.69        9.06      7.07 o 
  -2  33   1        2.81       12.83      6.76 o 
  -1  33   1       14.65        1.73      7.35 o 
   0  33   1       36.35       43.06      9.16 o 
   1  33   1        0.00        4.13      5.91 o 
   2  33   1        0.09       -2.03      5.72 o 
  -2  34   1        3.90        1.64      6.44 o 
  -1  34   1       10.92        8.98      5.68 o 
   0  34   1        4.68        5.67      6.49 o 
   1  34   1       24.44       11.13      6.84 o 
  -1  35   1        2.27        6.38      6.54 o 
   0  35   1        7.76        8.36      6.76 o 
  -8   0   2        0.07        4.33      5.51 o 
  -6   0   2       10.49        5.62      6.06 o 
  -4   0   2       33.11       40.66      6.92 o 
  -2   0   2      117.18      122.42      7.79 o 
   0   0   2     8491.65     7594.12     51.06 o 
   2   0   2     3145.40     3003.40     49.31 o 
   4   0   2       82.81       92.57     10.81 o 
   6   0   2       43.69       57.44     14.49 o 
  -8   1   2       14.75       15.23      3.95 o 
  -7   1   2       10.28        4.70      3.86 o 
  -6   1   2        4.03        8.09      3.19 o 
  -5   1   2       54.69       53.68      6.92 o 
  -4   1   2      323.86      282.85     11.90 o 
  -3   1   2        1.73        0.65      2.38 o 
  -2   1   2     4029.86     3794.29     36.34 o 
  -1   1   2       15.50       14.21      1.56 o 
   0   1   2     7352.82     7268.27     35.05 o 
   1   1   2      174.47      153.43     10.38 o 
   2   1   2     1108.90     1132.37     20.33 o 
   3   1   2       46.36       48.07      4.57 o 
   4   1   2      473.12      499.16     20.33 o 
   5   1   2       15.26       18.52      4.88 o 
   6   1   2       72.48       75.02      8.11 o 
   7   1   2       29.34       38.43     10.86 o 
  -8   2   2        5.64       10.51      5.68 o 
  -7   2   2       21.27       26.66      4.47 o 
  -6   2   2       33.24       27.45      4.48 o 
  -5   2   2       39.48       30.00      5.16 o 
  -4   2   2      170.59      181.65      7.28 o 
  -3   2   2       57.04       60.35      4.84 o 
  -2   2   2      238.87      213.96      6.11 o 
  -1   2   2      613.47      560.74      7.09 o 
   0   2   2      117.14       84.17      3.15 o 
   1   2   2        1.18        6.97      2.07 o 
   2   2   2      301.13      279.89      8.29 o 
   3   2   2      464.20      515.79     17.09 o 
   4   2   2       30.02       32.82      4.63 o 
   5   2   2      276.84      269.69     11.65 o 
   6   2   2       44.80       32.85      9.08 o 
   7   2   2       31.29       39.26      8.02 o 
  -8   3   2       19.05       15.73      5.36 o 
  -7   3   2       31.51       20.19      4.08 o 
  -6   3   2       76.15       85.47      9.06 o 
  -5   3   2       29.48       28.84      4.46 o 
  -4   3   2       48.13       60.07      6.64 o 
  -3   3   2       92.57      116.02      5.41 o 
  -2   3   2       37.54       43.37      2.45 o 
  -1   3   2      160.65      142.33      3.69 o 
   0   3   2       39.22       28.41      2.09 o 
   1   3   2      463.83      475.13      7.71 o 
   2   3   2       16.00       13.83      2.78 o 
   3   3   2      521.46      567.60     13.17 o 
   4   3   2       87.90       83.57      6.48 o 
   5   3   2        0.79       -3.32      2.87 o 
   6   3   2        9.16       17.15      8.22 o 
   7   3   2       45.98       51.21     11.68 o 
  -8   4   2       98.78       96.65      8.53 o 
  -7   4   2        0.00       -1.76      2.99 o 
  -6   4   2        3.89        7.58      3.52 o 
  -5   4   2      307.27      306.87     10.64 o 
  -4   4   2      441.44      455.93     16.31 o 
  -3   4   2      731.59      717.18     11.98 o 
  -2   4   2     2106.35     1952.46     28.50 o 
  -1   4   2      126.67      129.35      3.59 o 
   0   4   2       41.11       37.27      1.73 o 
   1   4   2      694.04      750.61      9.50 o 
   2   4   2      489.10      488.74     10.75 o 
   3   4   2       36.51       32.98      6.14 o 
   4   4   2      326.26      343.33     11.57 o 
   5   4   2      147.28      163.57     16.23 o 
   6   4   2       74.88       83.33     11.09 o 
   7   4   2       47.29       47.61     19.03 o 
  -8   5   2       17.34       17.10      5.22 o 
  -7   5   2       20.63       20.24      4.08 o 
  -6   5   2      419.26      391.78     17.30 o 
  -5   5   2       29.62       30.34      4.09 o 
  -4   5   2      229.50      235.67      8.48 o 
  -3   5   2      199.10      211.83      9.25 o 
  -2   5   2     2604.52     2574.89     20.53 o 
  -1   5   2       15.25       14.91      1.58 o 
   0   5   2       96.48       84.55      4.22 o 
   1   5   2     3499.78     3491.75     52.01 o 
   2   5   2      265.78      260.43      7.89 o 
   3   5   2      177.97      183.12      7.75 o 
   4   5   2       18.31       17.18      3.98 o 
   5   5   2       95.98       77.64     16.22 o 
   6   5   2       14.24       22.07      7.32 o 
   7   5   2        0.02       -2.76      6.64 o 
  -8   6   2       72.33       64.29      7.42 o 
  -7   6   2        2.59       -3.86      2.57 o 
  -6   6   2      259.13      260.90     13.36 o 
  -5   6   2       31.31       28.09      3.80 o 
  -4   6   2      739.98      761.74     14.39 o 
  -3   6   2       12.12        9.89      2.87 o 
  -2   6   2      231.68      247.94      6.01 o 
  -1   6   2       73.01       69.96      3.06 o 
   0   6   2     1040.18     1038.34      9.27 o 
   1   6   2      221.99      193.23      8.87 o 
   2   6   2      347.41      349.43      8.90 o 
   3   6   2        3.68        5.23      2.61 o 
   4   6   2       48.16       58.84      6.32 o 
   5   6   2       11.56        9.20      5.51 o 
   6   6   2        1.79       12.05      6.44 o 
   7   6   2        2.17        7.33      7.12 o 
  -8   7   2      197.16      187.82     16.62 o 
  -7   7   2        0.76       -3.85      2.93 o 
  -6   7   2       12.73       11.47      3.77 o 
  -5   7   2       25.62       24.13      3.55 o 
  -4   7   2      115.46      111.98      6.20 o 
  -3   7   2     1336.95     1277.82     16.53 o 
  -2   7   2       31.60       32.00      2.60 o 
  -1   7   2        3.30        4.68      1.14 o 
   0   7   2     1476.23     1494.31     12.64 o 
   1   7   2      934.73      974.80     11.16 o 
   2   7   2        2.52        1.80      1.76 o 
   3   7   2      146.91      159.78     11.76 o 
   4   7   2       33.56       33.88      6.53 o 
   5   7   2       74.54       97.51     10.55 o 
   6   7   2        4.78        8.61      6.44 o 
   7   7   2        7.29       11.55      7.44 o 
  -8   8   2       53.24       51.33     11.68 o 
  -7   8   2       40.57       45.64      5.86 o 
  -6   8   2       92.77       94.07      6.78 o 
  -5   8   2        0.04        0.82      2.34 o 
  -4   8   2      157.76      171.38      6.30 o 
  -3   8   2       45.51       39.73      2.96 o 
  -2   8   2      788.09      743.77      8.73 o 
  -1   8   2       22.67       25.02      2.59 o 
   0   8   2      393.42      409.92      5.87 o 
   1   8   2       39.33       41.57      2.49 o 
   2   8   2      276.59      288.49      7.69 o 
   3   8   2        5.71        7.66      2.63 o 
   4   8   2      129.22      112.77     14.06 o 
   5   8   2       21.79       13.60      6.03 o 
   6   8   2       18.58       21.83      7.88 o 
   7   8   2        4.93       -2.94      7.20 o 
  -8   9   2       43.97       53.46     16.65 o 
  -7   9   2        0.02       -0.05      3.64 o 
  -6   9   2       54.25       54.92      5.65 o 
  -5   9   2      157.58      169.14      9.18 o 
  -4   9   2       44.38       41.83      5.39 o 
  -3   9   2       73.80       72.82      3.62 o 
  -2   9   2      290.32      283.66      7.37 o 
  -1   9   2       45.53       45.60      2.40 o 
   0   9   2      920.39      966.36     11.38 o 
   1   9   2      133.95      128.00      3.71 o 
   2   9   2      106.32       88.02     11.27 o 
   3   9   2        2.59        1.06      2.70 o 
   4   9   2        6.97        0.77      4.05 o 
   5   9   2        3.40        1.10      4.51 o 
   6   9   2        0.60        0.93      5.72 o 
   7   9   2        5.39        2.07      6.72 o 
  -8  10   2       57.04       38.78     10.04 o 
  -7  10   2       42.83       23.49      7.32 o 
  -6  10   2       24.50       27.75      4.43 o 
  -5  10   2        7.69        9.69      3.14 o 
  -4  10   2       95.08      104.15      5.50 o 
  -3  10   2      677.47      637.70      8.62 o 
  -2  10   2      229.08      239.95      5.24 o 
  -1  10   2      176.75      182.27      4.38 o 
   0  10   2      453.75      449.90     11.34 o 
   1  10   2        9.37       10.08      2.53 o 
   2  10   2      493.58      525.78      9.40 o 
   3  10   2      125.21      125.83      9.77 o 
   4  10   2      276.59      247.10     13.75 o 
   5  10   2       26.00       29.23      7.27 o 
   6  10   2        7.73       10.29      6.76 o 
   7  10   2       12.88       12.22      9.52 o 
  -8  11   2        0.17       -2.73      6.57 o 
  -7  11   2        0.04        9.43      5.82 o 
  -6  11   2       10.18       13.45      4.38 o 
  -5  11   2      231.14      229.22      8.49 o 
  -4  11   2      309.26      297.16      9.49 o 
  -3  11   2       48.91       50.33      2.91 o 
  -2  11   2       34.08       35.30      2.28 o 
  -1  11   2      286.58      273.33      6.02 o 
   0  11   2     1094.07     1092.66     11.24 o 
   1  11   2     1073.20     1075.09     16.72 o 
   2  11   2      518.93      525.17     13.26 o 
   3  11   2        8.03        7.66      4.12 o 
   4  11   2       86.80       66.36      8.85 o 
   5  11   2       17.98       19.42      6.53 o 
   6  11   2        4.58       10.54      6.72 o 
  -8  12   2        2.00        6.97      7.45 o 
  -7  12   2       28.31       34.01      8.24 o 
  -6  12   2        2.86       -2.74      4.12 o 
  -5  12   2       62.90       78.25      5.72 o 
  -4  12   2      331.07      367.51      9.44 o 
  -3  12   2        8.01       11.12      2.26 o 
  -2  12   2        2.49        1.83      1.23 o 
  -1  12   2       53.21       60.86      2.77 o 
   0  12   2      472.38      491.07      8.87 o 
   1  12   2      143.81      147.18      6.72 o 
   2  12   2        4.80        6.60      2.69 o 
   3  12   2       12.01       10.84      7.35 o 
   4  12   2      815.78      813.73     31.15 o 
   5  12   2        0.04        1.87      4.64 o 
   6  12   2      209.33      236.45     19.25 o 
  -8  13   2        0.48       -1.00      5.82 o 
  -7  13   2        0.61       -2.58      5.29 o 
  -6  13   2        5.83        6.61      5.04 o 
  -5  13   2        2.32        1.25      3.66 o 
  -4  13   2       42.15       33.08      3.81 o 
  -3  13   2        1.84        2.02      1.43 o 
  -2  13   2        6.67        2.16      1.64 o 
  -1  13   2      255.92      257.71      4.92 o 
   0  13   2      722.40      710.96     13.17 o 
   1  13   2      146.92      161.89      7.10 o 
   2  13   2      283.64      280.11     10.12 o 
   3  13   2      312.62      362.40     25.31 o 
   4  13   2      324.88      330.03     21.41 o 
   5  13   2        7.53        8.89      6.09 o 
   6  13   2       61.43       76.79     11.82 o 
  -8  14   2        3.16        6.28     13.41 o 
  -7  14   2       19.61       18.31      6.84 o 
  -6  14   2        0.33       -0.61      4.43 o 
  -5  14   2       41.15       36.51      5.14 o 
  -4  14   2       63.90       58.76      4.65 o 
  -3  14   2      251.79      262.25      5.93 o 
  -2  14   2      193.75      199.52      4.89 o 
  -1  14   2      283.63      237.32      5.55 o 
   0  14   2      128.17      136.79      7.71 o 
   1  14   2       23.93       29.11      3.81 o 
   2  14   2        0.17       -0.01      2.38 o 
   3  14   2      271.67      291.71     27.04 o 
   4  14   2      563.91      583.06     21.41 o 
   5  14   2       27.88       19.30      7.12 o 
   6  14   2      438.39      478.87     28.12 o 
  -8  15   2        0.06        3.93      6.71 o 
  -7  15   2       34.49       20.93      7.45 o 
  -6  15   2       49.58       63.22      9.42 o 
  -5  15   2       83.69       78.77      8.71 o 
  -4  15   2        3.43        0.63      2.31 o 
  -3  15   2        0.51        1.02      1.69 o 
  -2  15   2       27.20       26.52      2.66 o 
  -1  15   2       54.09       58.48      3.16 o 
   0  15   2       66.63       58.50      3.36 o 
   1  15   2       85.47       82.13      5.73 o 
   2  15   2      544.09      528.93     19.14 o 
   3  15   2        0.61        5.16      4.12 o 
   4  15   2      178.81      171.70     25.52 o 
   5  15   2       34.77       37.71      8.55 o 
   6  15   2       10.51       12.28      7.57 o 
  -8  16   2        4.10       -5.12      5.91 o 
  -7  16   2        3.88        9.78      6.26 o 
  -6  16   2       11.99        7.99      5.48 o 
  -5  16   2       17.69       22.14      6.22 o 
  -4  16   2      252.26      259.06      8.60 o 
  -3  16   2       95.75       89.64      4.31 o 
  -2  16   2        6.69        3.54      1.73 o 
  -1  16   2      386.88      379.54     12.82 o 
   0  16   2      372.67      371.15      9.06 o 
   1  16   2       63.88       60.22      5.30 o 
   2  16   2       14.05       14.78      5.39 o 
   3  16   2       26.83       20.79      5.96 o 
   4  16   2      242.58      255.79     15.56 o 
   5  16   2       27.35       24.31      6.95 o 
   6  16   2       28.35       31.52      8.99 o 
  -7  17   2       16.57        6.32      6.06 o 
  -6  17   2        5.36        6.12      5.79 o 
  -5  17   2       30.46       34.56      6.71 o 
  -4  17   2       28.70       36.25      6.81 o 
  -3  17   2       13.84       15.76      2.66 o 
  -2  17   2      439.92      416.08      8.20 o 
  -1  17   2      174.88      147.16      6.16 o 
   0  17   2        1.46        3.31      2.12 o 
   1  17   2      216.16      215.30      8.74 o 
   2  17   2      499.87      506.80     14.28 o 
   3  17   2        0.01       -1.67      4.15 o 
   4  17   2        0.44        3.56      5.17 o 
   5  17   2      144.01      118.63     12.67 o 
   6  17   2        5.46       -0.44      6.32 o 
  -7  18   2        9.26       16.93      6.86 o 
  -6  18   2        0.43       -1.38      4.78 o 
  -5  18   2      313.80      313.65     15.28 o 
  -4  18   2      158.89      153.75      9.08 o 
  -3  18   2        9.84        9.43      2.41 o 
  -2  18   2        2.79       -0.20      1.67 o 
  -1  18   2       42.62       46.42      3.25 o 
   0  18   2      146.99      146.79      6.46 o 
   1  18   2      118.26      113.17      6.97 o 
   2  18   2      128.05      139.38     12.52 o 
   3  18   2       36.33       31.02      5.73 o 
   4  18   2        9.28       12.59      6.03 o 
   5  18   2        3.16        5.40      6.26 o 
   6  18   2       12.79       -0.30      6.08 o 
  -7  19   2       12.00       15.60      7.49 o 
  -6  19   2       91.92      104.70     17.09 o 
  -5  19   2        2.37        4.35      9.52 o 
  -4  19   2        0.01        4.57      3.93 o 
  -3  19   2      125.38      110.99      6.10 o 
  -2  19   2      277.26      285.43     10.65 o 
  -1  19   2        0.14        0.89      2.04 o 
   0  19   2       20.35       20.92      3.67 o 
   1  19   2       43.48       44.04      5.21 o 
   2  19   2       19.19       11.26      4.38 o 
   3  19   2      196.43      184.79     10.81 o 
   4  19   2        1.77        1.65      5.48 o 
   5  19   2       30.40       44.33      9.60 o 
   6  19   2        2.37        3.83     10.81 o 
  -7  20   2       12.57       12.20      7.18 o 
  -6  20   2       68.91       76.30     11.68 o 
  -5  20   2        3.77        8.11      5.04 o 
  -4  20   2      301.88      334.22     12.43 o 
  -3  20   2       33.55       25.80      4.63 o 
  -2  20   2      969.17      980.58     13.27 o 
  -1  20   2      506.28      500.06     13.24 o 
   0  20   2      655.79      631.85     12.96 o 
   1  20   2      119.72      114.75      7.61 o 
   2  20   2       34.66       35.80      5.36 o 
   3  20   2       15.18       16.55      4.12 o 
   4  20   2       51.18       49.60      9.18 o 
   5  20   2       36.39       36.64      9.30 o 
  -7  21   2        2.53       -3.64      6.34 o 
  -6  21   2        9.85       10.64      6.71 o 
  -5  21   2        2.38        3.72      6.27 o 
  -4  21   2      239.35      222.59     10.80 o 
  -3  21   2      205.66      209.71     10.79 o 
  -2  21   2        4.79        2.74      3.12 o 
  -1  21   2        3.94        3.71      2.51 o 
   0  21   2      134.28      141.96      6.96 o 
   1  21   2      228.26      201.11      9.71 o 
   2  21   2       18.74       20.05      4.52 o 
   3  21   2      156.63      149.11     12.18 o 
   4  21   2       49.94       63.73     10.09 o 
   5  21   2        1.92        6.68      6.76 o 
  -7  22   2       12.09       12.43      6.84 o 
  -6  22   2       47.62       50.09     16.44 o 
  -5  22   2       65.51       52.77     11.90 o 
  -4  22   2       85.47       81.26      7.71 o 
  -3  22   2      212.15      221.48     14.68 o 
  -2  22   2      489.24      515.63     24.22 o 
  -1  22   2      285.70      267.18      9.95 o 
   0  22   2      283.96      283.28      9.30 o 
   1  22   2       20.67       14.94      3.82 o 
   2  22   2        5.16        0.85      3.14 o 
   3  22   2        0.03        0.84      3.23 o 
   4  22   2       92.41       99.74     11.92 o 
   5  22   2        0.18       -4.58      6.71 o 
  -6  23   2       63.06       50.03      9.56 o 
  -5  23   2       31.85       34.84      7.58 o 
  -4  23   2        2.90        0.06      3.46 o 
  -3  23   2      127.90      108.17      7.96 o 
  -2  23   2     1118.35     1096.23     26.26 o 
  -1  23   2      853.97      931.83     20.59 o 
   0  23   2      291.67      288.43     11.30 o 
   1  23   2       19.59       22.19      4.12 o 
   2  23   2      267.82      277.75     13.88 o 
   3  23   2       33.93       52.72      7.31 o 
   4  23   2       17.74       14.14      7.17 o 
   5  23   2        0.08       -2.64      6.88 o 
  -6  24   2        0.26        7.35      9.08 o 
  -5  24   2      122.41      104.03     10.04 o 
  -4  24   2       57.16       61.75      7.10 o 
  -3  24   2       12.36        8.95      3.92 o 
  -2  24   2      121.33      135.68     10.69 o 
  -1  24   2        5.23        2.99      5.82 o 
   0  24   2      436.60      457.59     12.17 o 
   1  24   2     1163.02     1083.17     19.38 o 
   2  24   2      154.01      145.59     16.98 o 
   3  24   2        0.60        3.94      4.35 o 
   4  24   2        0.26        3.33      5.91 o 
   5  24   2       87.26       88.35     12.80 o 
  -6  25   2       19.42       26.35     10.38 o 
  -5  25   2       20.91       21.56      6.23 o 
  -4  25   2       52.70       51.63      7.79 o 
  -3  25   2       68.77       67.55      9.12 o 
  -2  25   2       29.39       27.34      6.23 o 
  -1  25   2      451.20      451.09     17.73 o 
   0  25   2      336.05      363.56     15.48 o 
   1  25   2      722.40      736.03     16.55 o 
   2  25   2        0.00        3.42      3.91 o 
   3  25   2      377.88      369.87     28.75 o 
   4  25   2       10.04        8.06      6.96 o 
  -6  26   2       10.60       12.69      7.04 o 
  -5  26   2       96.82       75.55      9.12 o 
  -4  26   2        4.65        3.58      5.33 o 
  -3  26   2      219.14      223.61     14.64 o 
  -2  26   2        0.60       -0.49      3.34 o 
  -1  26   2        9.78        7.41      4.73 o 
   0  26   2      107.95      106.20      7.08 o 
   1  26   2      108.89      105.52      7.38 o 
   2  26   2       60.77       59.59     11.91 o 
   3  26   2      241.16      234.50     13.16 o 
   4  26   2       42.65       37.02      9.24 o 
  -5  27   2        6.99        9.88      5.87 o 
  -4  27   2        5.60       13.55      7.57 o 
  -3  27   2       21.16       24.12      6.54 o 
  -2  27   2        0.35       -1.06      4.05 o 
  -1  27   2      301.52      328.34     16.06 o 
   0  27   2       13.42        8.77      5.84 o 
   1  27   2      140.18      131.39      8.15 o 
   2  27   2      105.36      101.09      9.01 o 
   3  27   2      103.39      125.49     10.63 o 
   4  27   2        7.39        2.97      8.65 o 
  -5  28   2       41.65       24.56      6.90 o 
  -4  28   2        2.35        7.67      6.00 o 
  -3  28   2       39.24       40.66      8.00 o 
  -2  28   2       62.68       51.50     11.25 o 
  -1  28   2       41.65       49.88      8.50 o 
   0  28   2       47.98       58.84      8.87 o 
   1  28   2        0.58        3.08      3.59 o 
   2  28   2        2.47        4.08      3.52 o 
   3  28   2        6.94        8.10      5.41 o 
   4  28   2        5.12        7.68      7.17 o 
  -5  29   2        1.11       12.51      7.12 o 
  -4  29   2        0.29       -2.97      6.70 o 
  -3  29   2        1.84        4.47      5.40 o 
  -2  29   2        8.20        9.52      5.20 o 
  -1  29   2       10.02        3.13      6.92 o 
   0  29   2       47.23       40.82      7.94 o 
   1  29   2       18.49       30.86      5.98 o 
   2  29   2        6.45        5.50      4.19 o 
   3  29   2        2.70        0.75      4.82 o 
  -4  30   2       41.01       42.32      8.71 o 
  -3  30   2       19.72       15.83      6.32 o 
  -2  30   2        4.25        9.86      5.65 o 
  -1  30   2        3.14        1.28      6.27 o 
   0  30   2       11.35       14.53      5.96 o 
   1  30   2       14.34       13.70      6.34 o 
   2  30   2       33.85       27.75      6.93 o 
   3  30   2        5.14       -0.37      5.01 o 
  -4  31   2        8.94        7.58      6.06 o 
  -3  31   2       65.97       77.97     11.00 o 
  -2  31   2        4.67       -5.46      5.09 o 
  -1  31   2        0.04       -7.01      4.67 o 
   0  31   2       24.97       26.34      7.45 o 
   1  31   2        1.28        1.30      5.19 o 
   2  31   2        0.95       -3.28      4.87 o 
  -4  32   2       12.45       12.54     12.54 o 
  -3  32   2        0.01       -1.31      5.41 o 
  -2  32   2        2.43        6.22      6.15 o 
  -1  32   2       10.43       -0.25      5.19 o 
   0  32   2       31.67       28.53      8.00 o 
   1  32   2        0.85        0.64      4.88 o 
   2  32   2        0.99       -0.91      5.96 o 
  -3  33   2        0.27        1.42      6.00 o 
  -2  33   2        5.23        2.16      8.87 o 
  -1  33   2       32.57       47.17      9.12 o 
   0  33   2       19.41       28.21      7.58 o 
   1  33   2        0.33       -3.84      4.88 o 
  -2  34   2        5.04        7.27      7.18 o 
  -1  34   2        1.91        6.50      6.54 o 
   0  34   2       28.34        9.24      6.65 o 
   1  34   2       10.27        7.79      9.08 o 
  -9   0   3       13.76       25.51     12.44 o 
  -7   0   3       66.86       82.16      9.94 o 
  -5   0   3       64.80       62.72      9.52 o 
  -3   0   3        0.05       -1.30      3.03 o 
  -1   0   3     2258.97     2216.05     25.67 o 
   1   0   3      228.78      252.21      9.94 o 
   3   0   3       44.40       53.21      9.52 o 
   5   0   3      142.03      123.86     11.52 o 
  -9   1   3        1.58        8.32      4.29 o 
  -8   1   3        1.38        2.35      3.34 o 
  -7   1   3       36.14       37.73      6.43 o 
  -6   1   3        4.80        0.44      3.09 o 
  -5   1   3        0.59        0.81      2.72 o 
  -4   1   3        2.98        7.12      2.66 o 
  -3   1   3        5.83        4.31      2.96 o 
  -2   1   3       63.95       43.40      2.91 o 
  -1   1   3      227.84      186.14      5.13 o 
   0   1   3       43.15       48.30      3.29 o 
   1   1   3       76.72       63.38      3.99 o 
   2   1   3     1337.07     1362.26     25.22 o 
   3   1   3      259.68      272.31     12.36 o 
   4   1   3        0.03        1.62      4.31 o 
   5   1   3       86.48       69.58      7.30 o 
   6   1   3       14.71        5.57      7.32 o 
  -9   2   3       12.16       13.56      4.49 o 
  -8   2   3       22.88       15.22      3.93 o 
  -7   2   3       14.83       16.29      5.18 o 
  -6   2   3        0.79       -2.81      3.14 o 
  -5   2   3        1.51       -0.41      2.72 o 
  -4   2   3      138.96      149.67      8.77 o 
  -3   2   3       21.54       26.29      2.98 o 
  -2   2   3      250.90      232.17      5.81 o 
  -1   2   3     1689.69     1670.23     15.46 o 
   0   2   3      654.14      677.61      8.34 o 
   1   2   3      920.48      940.29     11.49 o 
   2   2   3       29.69       37.60      4.80 o 
   3   2   3      307.13      315.42     11.05 o 
   4   2   3      156.59      169.60     12.04 o 
   5   2   3        3.75        8.63      5.17 o 
   6   2   3       17.02       26.40      7.17 o 
  -9   3   3        7.90       12.74      5.45 o 
  -8   3   3        9.06        2.63      3.53 o 
  -7   3   3       30.87       28.43      4.97 o 
  -6   3   3       20.74       16.68      4.82 o 
  -5   3   3      444.79      479.45     13.13 o 
  -4   3   3     1287.82     1255.70     30.16 o 
  -3   3   3      220.88      217.97      5.91 o 
  -2   3   3      332.78      313.26      6.74 o 
  -1   3   3        0.09        2.23      1.39 o 
   0   3   3       21.88       20.29      2.17 o 
   1   3   3      165.37      168.69      8.09 o 
   2   3   3      163.18      160.96      7.27 o 
   3   3   3       23.42       23.54      4.15 o 
   4   3   3      108.44      107.35      8.04 o 
   5   3   3       31.33       36.89      7.99 o 
   6   3   3        1.61        4.76      5.60 o 
  -9   4   3        8.23        2.19      3.98 o 
  -8   4   3        1.24        0.87      3.36 o 
  -7   4   3       33.01       38.93      9.49 o 
  -6   4   3      200.34      209.95     13.12 o 
  -5   4   3        7.05        7.64      3.25 o 
  -4   4   3      449.31      429.94     20.28 o 
  -3   4   3     1209.86     1222.68     26.05 o 
  -2   4   3       12.64       13.62      1.76 o 
  -1   4   3       30.63       30.88      2.56 o 
   0   4   3     1789.43     1843.78     21.31 o 
   1   4   3      654.40      741.40     10.10 o 
   2   4   3      154.93      165.32      7.55 o 
   3   4   3        3.33        1.21      3.08 o 
   4   4   3      152.21      160.26      9.33 o 
   5   4   3       13.03        4.99      5.60 o 
   6   4   3        0.44       -1.82      6.03 o 
  -9   5   3        0.26       -1.49      5.48 o 
  -8   5   3        1.32       -1.99      3.32 o 
  -7   5   3       16.98       16.00      4.38 o 
  -6   5   3       28.25       33.54      6.98 o 
  -5   5   3      102.75       95.68      7.97 o 
  -4   5   3     1758.50     1766.68     22.38 o 
  -3   5   3      545.47      490.26     10.99 o 
  -2   5   3     4857.72     4896.76     37.59 o 
  -1   5   3     7144.67     7089.03     31.87 o 
   0   5   3        0.04        3.24      1.45 o 
   1   5   3      855.22      888.77     11.04 o 
   2   5   3       41.25       56.06      4.09 o 
   3   5   3      137.52      150.32      7.64 o 
   4   5   3      157.44      120.55     21.20 o 
   5   5   3        1.75        5.19      5.60 o 
   6   5   3       17.58       22.54      7.80 o 
  -8   6   3        0.05        1.36      3.90 o 
  -7   6   3        0.29       -0.85      3.49 o 
  -6   6   3        0.04        1.10      3.41 o 
  -5   6   3      346.80      357.32     11.30 o 
  -4   6   3     1972.48     1916.58     24.00 o 
  -3   6   3      491.59      490.05      8.88 o 
  -2   6   3     1526.28     1563.17     12.61 o 
  -1   6   3     2525.57     2494.59     14.30 o 
   0   6   3      869.91      872.24     11.79 o 
   1   6   3     2059.50     2235.03     18.11 o 
   2   6   3      301.85      280.78      7.93 o 
   3   6   3       26.98       18.41      3.73 o 
   4   6   3       17.99       31.36      6.73 o 
   5   6   3       41.90       43.07      8.68 o 
   6   6   3        8.75       11.86      7.07 o 
  -8   7   3        1.43        6.08      7.87 o 
  -7   7   3       24.14       25.49      5.12 o 
  -6   7   3        0.05       -3.72      2.48 o 
  -5   7   3       27.91       22.92      7.44 o 
  -4   7   3       48.96       56.23      4.91 o 
  -3   7   3     1449.02     1448.25     15.64 o 
  -2   7   3     1204.15     1205.51     11.29 o 
  -1   7   3        6.16       14.10      1.48 o 
   0   7   3     2651.47     2624.89     20.15 o 
   1   7   3        1.54        2.32      1.60 o 
   2   7   3      901.12      944.90     13.47 o 
   3   7   3      353.62      365.57     23.79 o 
   4   7   3       28.85       45.56      7.80 o 
   5   7   3        3.94        3.80      4.88 o 
   6   7   3        1.76        4.51      6.44 o 
  -8   8   3        3.85        3.32      4.50 o 
  -7   8   3        1.30       -3.16      2.93 o 
  -6   8   3        8.83       11.46      3.58 o 
  -5   8   3      182.90      169.17      8.23 o 
  -4   8   3        0.64        2.10      2.41 o 
  -3   8   3      354.63      380.28     14.49 o 
  -2   8   3     6742.00     6854.49    111.92 o 
  -1   8   3     1695.17     1840.69     26.22 o 
   0   8   3     1081.69     1217.34     15.99 o 
   1   8   3      108.67      109.34      7.00 o 
   2   8   3     1066.94     1052.44     21.60 o 
   3   8   3       36.71       39.89      6.84 o 
   4   8   3       71.20       56.72      6.93 o 
   5   8   3       43.33       37.71      8.37 o 
   6   8   3        8.35        7.18      6.64 o 
  -8   9   3        2.58       -0.29      5.49 o 
  -7   9   3        4.17        2.66      3.81 o 
  -6   9   3       42.01       39.57      4.93 o 
  -5   9   3      207.19      208.66     11.15 o 
  -4   9   3        2.84        3.91      2.35 o 
  -3   9   3       18.82       12.98      2.22 o 
  -2   9   3      930.22     1054.27     11.10 o 
  -1   9   3      366.43      384.85      6.40 o 
   0   9   3     2154.32     2346.77     15.03 o 
   1   9   3       89.42       98.90      3.76 o 
   2   9   3     1290.16     1306.33     57.32 o 
   3   9   3        2.06       -2.60      3.32 o 
   4   9   3       12.17        8.17      4.50 o 
   5   9   3       45.94       59.19     19.90 o 
   6   9   3        3.76        4.44      6.57 o 
  -8  10   3        6.03        3.15      6.49 o 
  -7  10   3       11.22        6.30      4.50 o 
  -6  10   3       15.40        6.26      3.28 o 
  -5  10   3        3.82        7.14      3.32 o 
  -4  10   3        3.48        2.64      2.41 o 
  -3  10   3       59.80       57.26      3.39 o 
  -2  10   3        4.45        1.22      1.42 o 
  -1  10   3      888.75      932.97     11.47 o 
   0  10   3     1256.17     1413.85     12.92 o 
   1  10   3      137.88      149.13      4.03 o 
   2  10   3        0.81        7.37      4.97 o 
   3  10   3       23.00       13.08      4.76 o 
   4  10   3      132.50      127.26      9.63 o 
   5  10   3        2.16       -0.64      4.36 o 
   6  10   3       34.62       30.85      8.73 o 
  -8  11   3        9.82       -1.49      6.26 o 
  -7  11   3        9.61        6.19      3.85 o 
  -6  11   3        5.92        6.08      3.07 o 
  -5  11   3       86.71       86.47      5.74 o 
  -4  11   3      117.81      118.95      6.83 o 
  -3  11   3        1.61        3.39      1.68 o 
  -2  11   3      109.74      103.79      4.05 o 
  -1  11   3       22.66       17.21      2.02 o 
   0  11   3      663.27      698.33      9.29 o 
   1  11   3      215.88      203.21     16.33 o 
   2  11   3      465.52      486.04     16.50 o 
   3  11   3       49.71       34.75      6.92 o 
   4  11   3      259.78      264.28     12.89 o 
   5  11   3       28.47       25.91      8.24 o 
   6  11   3       18.15       10.25      8.65 o 
  -8  12   3        1.38       -8.48      5.65 o 
  -7  12   3        0.47       -3.05      4.30 o 
  -6  12   3      118.02      110.77     12.55 o 
  -5  12   3       43.52       43.70      4.59 o 
  -4  12   3      120.97      126.80      5.82 o 
  -3  12   3       49.05       45.15      3.53 o 
  -2  12   3      204.50      200.46      5.78 o 
  -1  12   3      252.69      253.90      7.22 o 
   0  12   3        0.41       -0.14      1.29 o 
   1  12   3      360.85      350.50      9.29 o 
   2  12   3      829.61      814.02     39.15 o 
   3  12   3       12.71       10.44      4.67 o 
   4  12   3       60.44       64.07      7.81 o 
   5  12   3        1.33       11.59      6.54 o 
   6  12   3       88.76       92.30     13.14 o 
  -8  13   3        9.18       -1.46     27.47 o 
  -7  13   3        6.94        7.20      4.91 o 
  -6  13   3       15.69       12.18      4.75 o 
  -5  13   3       10.67       12.84      5.46 o 
  -4  13   3        7.27       10.04      2.43 o 
  -3  13   3       46.99       42.12      3.28 o 
  -2  13   3        8.86        7.86      1.82 o 
  -1  13   3       18.71       15.44      2.32 o 
   0  13   3       14.19        9.78      2.37 o 
   1  13   3       49.33       44.15      4.20 o 
   2  13   3       54.66       56.67      7.26 o 
   3  13   3       14.58       17.09      5.81 o 
   4  13   3        5.55        6.32      4.61 o 
   5  13   3      190.04      237.46     17.59 o 
   6  13   3        5.78       -2.78      9.73 o 
  -8  14   3       18.43        1.65      6.71 o 
  -7  14   3       50.03       67.66     17.30 o 
  -6  14   3       34.22       29.65      4.69 o 
  -5  14   3        8.85        4.73      2.96 o 
  -4  14   3        7.91        8.03      2.19 o 
  -3  14   3      201.36      204.31      5.60 o 
  -2  14   3      115.58      121.61      4.67 o 
  -1  14   3      313.65      322.40      6.70 o 
   0  14   3        0.01        2.56      1.93 o 
   1  14   3       45.49       50.39      4.44 o 
   2  14   3       23.27       21.63      5.40 o 
   3  14   3       20.39       13.30      5.35 o 
   4  14   3        2.33        3.55      4.10 o 
   5  14   3      163.85      182.54     15.44 o 
   6  14   3       26.40       31.83      9.60 o 
  -8  15   3        6.50       -3.63      6.26 o 
  -7  15   3       18.09        9.17      6.00 o 
  -6  15   3       21.39       35.74      6.21 o 
  -5  15   3       67.47       74.74      5.80 o 
  -4  15   3      171.28      172.78      6.73 o 
  -3  15   3        1.48        0.93      1.68 o 
  -2  15   3        6.17        4.37      1.78 o 
  -1  15   3       23.54       22.71      2.54 o 
   0  15   3       80.87       77.40      5.36 o 
   1  15   3      100.87      111.10      6.17 o 
   2  15   3      263.89      254.37     10.75 o 
   3  15   3      523.36      544.38     20.38 o 
   4  15   3      688.68      766.10     38.07 o 
   5  15   3        0.29        6.62      6.00 o 
  -8  16   3       12.47       10.26      7.63 o 
  -7  16   3        5.60        2.44     12.33 o 
  -6  16   3        0.20       -0.34      4.05 o 
  -5  16   3       21.01       19.84      4.56 o 
  -4  16   3      155.45      154.25      5.72 o 
  -3  16   3        4.69        6.30      2.03 o 
  -2  16   3       69.08       69.35      3.61 o 
  -1  16   3        4.86        1.20      1.53 o 
   0  16   3      139.64      126.34      6.74 o 
   1  16   3      112.57       96.54      5.91 o 
   2  16   3       85.49       88.93      7.37 o 
   3  16   3      163.49      152.87     12.36 o 
   4  16   3      135.69      150.11     18.82 o 
   5  16   3       99.35       91.97     12.11 o 
  -8  17   3       53.63       53.62     11.14 o 
  -7  17   3        9.73       18.41      6.96 o 
  -6  17   3       71.07       75.35      9.63 o 
  -5  17   3      181.20      187.63     10.14 o 
  -4  17   3      120.13      118.55      5.33 o 
  -3  17   3        0.33        1.36      1.88 o 
  -2  17   3       68.88       68.04      4.11 o 
  -1  17   3       73.55       87.97      6.89 o 
   0  17   3        8.00        4.97      2.43 o 
   1  17   3      225.00      213.93      8.42 o 
   2  17   3      955.14      877.16     19.70 o 
   3  17   3        4.38        9.53      5.35 o 
   4  17   3       10.94        1.14      5.48 o 
   5  17   3        2.69        0.59      6.34 o 
  -7  18   3      154.57      145.32     20.55 o 
  -6  18   3      139.23      119.59     11.61 o 
  -5  18   3       15.66        7.04      7.79 o 
  -4  18   3       10.63       11.56      2.78 o 
  -3  18   3      386.03      389.07      8.10 o 
  -2  18   3      445.98      442.70      8.73 o 
  -1  18   3        6.85        8.00      3.31 o 
   0  18   3       81.10       76.46      5.39 o 
   1  18   3      493.72      477.38     12.16 o 
   2  18   3      659.21      661.47     17.41 o 
   3  18   3        1.11        1.30      5.20 o 
   4  18   3       30.53       38.62      8.71 o 
   5  18   3        0.94        2.01      5.36 o 
  -7  19   3      139.91      133.45     13.61 o 
  -6  19   3       14.72       26.05      8.44 o 
  -5  19   3       57.77       53.23      7.63 o 
  -4  19   3      115.80      112.44      6.73 o 
  -3  19   3      193.79      205.02      6.86 o 
  -2  19   3        0.12        0.76      2.55 o 
  -1  19   3      325.08      342.37     13.99 o 
   0  19   3     1775.64     1682.33     22.66 o 
   1  19   3       64.68       69.84      5.93 o 
   2  19   3       96.79       86.13      7.63 o 
   3  19   3        5.91        9.08      5.91 o 
   4  19   3        6.67        3.76      6.92 o 
   5  19   3        0.52       -2.38      5.84 o 
  -7  20   3        0.00       -0.43      5.79 o 
  -6  20   3        5.88       -0.87      4.89 o 
  -5  20   3      316.89      319.53     25.95 o 
  -4  20   3      493.65      504.81     18.05 o 
  -3  20   3       48.72       44.81      4.13 o 
  -2  20   3      942.13      943.21     23.85 o 
  -1  20   3        0.09        2.77      2.45 o 
   0  20   3        2.84        1.59      2.81 o 
   1  20   3        1.41        0.87      2.80 o 
   2  20   3      376.75      401.94     26.12 o 
   3  20   3        7.08       12.92      6.09 o 
   4  20   3       76.54       69.15     19.03 o 
   5  20   3       16.54       13.55      7.35 o 
  -7  21   3       75.78       90.31     11.92 o 
  -6  21   3       84.53       87.57     11.68 o 
  -5  21   3      477.30      468.51     18.49 o 
  -4  21   3      371.22      415.08     13.87 o 
  -3  21   3      563.05      614.09     11.69 o 
  -2  21   3      815.79      847.96     25.72 o 
  -1  21   3     1508.60     1479.92     20.88 o 
   0  21   3      371.14      375.65     19.11 o 
   1  21   3      117.52      115.31      7.10 o 
   2  21   3      240.48      237.80     12.16 o 
   3  21   3      369.00      395.32     25.31 o 
   4  21   3        3.68        0.39      6.03 o 
   5  21   3        7.31        5.45      7.32 o 
  -7  22   3        0.91       -2.53      7.79 o 
  -6  22   3       10.17        9.44     15.79 o 
  -5  22   3       44.85       49.90      7.20 o 
  -4  22   3      142.42      127.06      8.77 o 
  -3  22   3     1635.00     1698.15     33.32 o 
  -2  22   3      443.94      455.00     14.60 o 
  -1  22   3       18.26       27.85      4.48 o 
   0  22   3        5.14        7.18      3.12 o 
   1  22   3     1307.32     1280.01     29.47 o 
   2  22   3        0.10        1.00      3.64 o 
   3  22   3        5.21        6.70      5.82 o 
   4  22   3        0.60        2.37      9.30 o 
  -6  23   3        6.37        0.43      8.44 o 
  -5  23   3       61.36       59.60      9.20 o 
  -4  23   3        2.10        6.08      6.11 o 
  -3  23   3       64.45       65.89      8.52 o 
  -2  23   3        0.38       -0.97      2.62 o 
  -1  23   3     1750.24     1802.89     39.24 o 
   0  23   3       38.07       40.13      4.90 o 
   1  23   3        6.08        6.40      3.40 o 
   2  23   3       51.44       59.27      7.12 o 
   3  23   3      161.49      163.69     14.06 o 
   4  23   3       17.58       18.84      8.24 o 
  -6  24   3       49.19       52.46     28.98 o 
  -5  24   3       45.40       37.18      6.93 o 
  -4  24   3        0.12        6.35      4.26 o 
  -3  24   3       10.84        5.31      4.98 o 
  -2  24   3      371.31      407.27     13.47 o 
  -1  24   3       54.62       60.47      5.62 o 
   0  24   3        0.03        1.70      2.96 o 
   1  24   3       13.15       11.01      3.56 o 
   2  24   3      120.61      142.90      8.91 o 
   3  24   3      101.44      110.70     17.09 o 
   4  24   3       23.60       21.11      9.04 o 
  -6  25   3        0.72       -9.30      8.44 o 
  -5  25   3       18.66       16.66     11.78 o 
  -4  25   3       59.70       48.36      8.71 o 
  -3  25   3       74.96       69.52      9.04 o 
  -2  25   3       28.24       35.05      7.02 o 
  -1  25   3      296.25      295.22     10.42 o 
   0  25   3      220.20      247.02     10.14 o 
   1  25   3       49.10       59.60      6.24 o 
   2  25   3       14.65       17.21      7.49 o 
   3  25   3       53.53       57.64      8.49 o 
   4  25   3        0.56        5.61      6.95 o 
  -6  26   3       12.18       -2.88     13.63 o 
  -5  26   3        9.61       12.59      7.57 o 
  -4  26   3        0.35       -6.45      4.51 o 
  -3  26   3      164.08      163.54     12.50 o 
  -2  26   3       82.89       87.02      9.60 o 
  -1  26   3       26.90       25.05      4.32 o 
   0  26   3        4.41        8.74      3.39 o 
   1  26   3      194.89      183.53     11.99 o 
   2  26   3       64.23       65.65      6.99 o 
   3  26   3       34.67       32.89      6.31 o 
  -5  27   3       41.60       38.10      8.83 o 
  -4  27   3       47.74       58.35     11.03 o 
  -3  27   3        5.69        2.40      4.78 o 
  -2  27   3        3.40       11.47      5.79 o 
  -1  27   3        0.05       -1.24      3.34 o 
   0  27   3       76.53       95.34      7.29 o 
   1  27   3        0.00        1.33      3.44 o 
   2  27   3       46.90       39.04      6.15 o 
   3  27   3       15.71       11.10      5.93 o 
  -5  28   3       12.83       13.41      7.20 o 
  -4  28   3       29.14       37.50      8.68 o 
  -3  28   3       11.50        8.51      6.00 o 
  -2  28   3       18.31       17.04      6.22 o 
  -1  28   3        0.04       -1.82      4.47 o 
   0  28   3        1.31        7.00      4.93 o 
   1  28   3      113.64      121.01      8.57 o 
   2  28   3       37.55       34.77      6.56 o 
   3  28   3        3.20        7.38      7.43 o 
  -5  29   3        0.44       -4.38      5.84 o 
  -4  29   3       29.00       27.52      8.42 o 
  -3  29   3        7.08       -6.18      4.12 o 
  -2  29   3       12.44        6.97      5.40 o 
  -1  29   3       34.95       50.48      8.87 o 
   0  29   3       27.08       28.90      7.14 o 
   1  29   3       26.85       25.32      5.25 o 
   2  29   3        3.49        5.69      4.41 o 
  -4  30   3        1.88        7.09      6.86 o 
  -3  30   3       16.64       22.09     15.79 o 
  -2  30   3       26.21       31.77     12.33 o 
  -1  30   3       23.73       37.85      8.42 o 
   0  30   3        3.86       10.49      6.09 o 
   1  30   3        4.67        4.18      4.22 o 
   2  30   3        8.42        8.08      4.82 o 
  -4  31   3        2.70        5.50     13.63 o 
  -3  31   3       15.65        9.00     11.25 o 
  -2  31   3        0.87       -1.91      5.04 o 
  -1  31   3        3.17        5.71      5.60 o 
   0  31   3        3.79       11.31      8.22 o 
   1  31   3        0.01        4.15      5.02 o 
   2  31   3        9.85       14.11      6.17 o 
  -3  32   3        0.41       12.69      7.26 o 
  -2  32   3        3.03        4.51      6.23 o 
  -1  32   3        8.55       10.94      6.23 o 
   0  32   3        2.90       11.84      6.64 o 
   1  32   3        2.96       15.94      7.45 o 
  -2  33   3        0.69       -3.72      6.92 o 
  -1  33   3       13.63       28.37      8.71 o 
   0  33   3        6.08        5.51      6.65 o 
  -8   0   4       99.37       78.30     12.33 o 
  -6   0   4      297.07      287.69     14.22 o 
  -4   0   4      131.03      148.38      8.00 o 
  -2   0   4      397.00      391.78     14.28 o 
   0   0   4      584.34      599.94     11.00 o 
   2   0   4      718.21      678.04     19.41 o 
   4   0   4       34.38       30.56      6.76 o 
   6   0   4       10.59       20.76     14.28 o 
  -9   1   4        0.51        4.09      4.64 o 
  -8   1   4       41.22       35.99      6.18 o 
  -7   1   4        0.01        0.21      3.50 o 
  -6   1   4        0.51        5.50      4.25 o 
  -5   1   4       28.64       34.93      5.23 o 
  -4   1   4       23.61       23.48      3.48 o 
  -3   1   4      132.93      146.36      3.80 o 
  -2   1   4       75.74       68.61      4.07 o 
  -1   1   4        0.29       -0.80      1.45 o 
   0   1   4       18.50       23.35      2.45 o 
   1   1   4       40.55       45.66      3.63 o 
   2   1   4       40.06       40.78      4.60 o 
   3   1   4       78.16       74.24      5.82 o 
   4   1   4       27.39       17.44      4.93 o 
   5   1   4        3.42       -2.65      8.87 o 
   6   1   4       22.89       15.89      9.33 o 
  -9   2   4        1.43        4.64      4.06 o 
  -8   2   4        0.41        2.80      4.14 o 
  -7   2   4        4.12        3.56      4.35 o 
  -6   2   4      291.90      318.38     11.98 o 
  -5   2   4        0.65        0.46      2.51 o 
  -4   2   4      439.10      425.23     10.62 o 
  -3   2   4      270.29      243.06      6.61 o 
  -2   2   4      247.66      270.50      7.01 o 
  -1   2   4        0.88        1.89      2.12 o 
   0   2   4       34.75       42.24      2.90 o 
   1   2   4      195.64      192.15      6.08 o 
   2   2   4       19.68       14.46      2.99 o 
   3   2   4      120.66      121.22      7.11 o 
   4   2   4        2.45        4.97      3.99 o 
   5   2   4        4.31        6.74      4.98 o 
   6   2   4       16.92        6.70      8.26 o 
  -9   3   4        1.56       -1.53      3.54 o 
  -8   3   4        2.69        5.05      4.13 o 
  -7   3   4        1.54        6.94      4.89 o 
  -6   3   4      134.80      134.93     11.43 o 
  -5   3   4       14.67       17.73      5.30 o 
  -4   3   4      249.85      251.04      9.04 o 
  -3   3   4      135.99      126.80      5.88 o 
  -2   3   4      211.44      218.21      7.36 o 
  -1   3   4     1296.79     1394.45     16.33 o 
   0   3   4     1402.46     1441.48     19.54 o 
   1   3   4       50.28       54.89      3.77 o 
   2   3   4        0.09        0.63      2.00 o 
   3   3   4       32.05       31.89      4.44 o 
   4   3   4       23.17       16.49      4.75 o 
   5   3   4        0.82        2.97      5.68 o 
   6   3   4       27.78       14.66      8.68 o 
  -9   4   4        6.31        3.68      4.02 o 
  -8   4   4        6.65        2.97      4.30 o 
  -7   4   4       20.26       22.40      5.23 o 
  -6   4   4        8.44        8.81      3.91 o 
  -5   4   4        1.26       -1.88      2.40 o 
  -4   4   4      295.40      311.54     14.36 o 
  -3   4   4      163.11      173.09      7.82 o 
  -2   4   4      599.46      597.98     10.39 o 
  -1   4   4       76.42       95.30      8.97 o 
   0   4   4       26.23       30.57      2.69 o 
   1   4   4        4.12        6.93      2.18 o 
   2   4   4       13.65       18.27      3.06 o 
   3   4   4       71.70       60.48      8.05 o 
   4   4   4       57.72       54.74      9.30 o 
   5   4   4       65.23       80.00     10.90 o 
  -9   5   4        0.20        6.05      4.63 o 
  -8   5   4       18.42       18.96      5.24 o 
  -7   5   4       56.83       62.17      7.82 o 
  -6   5   4        1.88       -2.63      3.15 o 
  -5   5   4       18.11       24.20      6.32 o 
  -4   5   4      332.49      347.51     12.81 o 
  -3   5   4      668.16      654.35     11.99 o 
  -2   5   4      421.54      409.62      6.53 o 
  -1   5   4      335.85      354.23      7.58 o 
   0   5   4       19.72       29.75      3.36 o 
   1   5   4      114.84      124.04      5.17 o 
   2   5   4      219.96      211.12      7.88 o 
   3   5   4        1.46       -1.30      3.67 o 
   4   5   4        0.02        0.67      4.98 o 
   5   5   4       10.17        6.35      6.15 o 
  -9   6   4        2.99        3.25      5.06 o 
  -8   6   4       23.68       22.50      5.38 o 
  -7   6   4        6.35        7.73      4.57 o 
  -6   6   4       80.26       83.39      7.23 o 
  -5   6   4       99.65       97.42      6.64 o 
  -4   6   4      840.81      906.83     17.90 o 
  -3   6   4     1334.69     1369.93     15.39 o 
  -2   6   4        0.62        2.66      1.32 o 
  -1   6   4      133.43      133.98      4.27 o 
   0   6   4     1298.65     1416.03     14.02 o 
   1   6   4       51.90       57.38      3.81 o 
   2   6   4        0.06       -0.81      1.88 o 
   3   6   4       64.07       70.39      8.81 o 
   4   6   4       11.20        6.47      5.79 o 
   5   6   4       67.37       62.56     13.84 o 
  -8   7   4        1.86        6.37      4.21 o 
  -7   7   4        0.57       -0.60      3.56 o 
  -6   7   4      314.46      347.06     12.45 o 
  -5   7   4      102.38       97.35      6.81 o 
  -4   7   4        7.19        6.53      4.57 o 
  -3   7   4      438.72      426.15     15.17 o 
  -2   7   4     1682.43     1815.47     16.09 o 
  -1   7   4      176.88      222.59      5.35 o 
   0   7   4       20.15       17.70      2.22 o 
   1   7   4      197.90      189.63      9.14 o 
   2   7   4       79.80       63.03      6.30 o 
   3   7   4        0.59        5.97      7.79 o 
   4   7   4       24.88       25.13      7.32 o 
   5   7   4       13.34       11.40      6.65 o 
  -8   8   4       16.39       20.93      5.12 o 
  -7   8   4        9.01        6.08      4.44 o 
  -6   8   4       42.30       40.60      5.78 o 
  -5   8   4      247.77      259.24     12.31 o 
  -4   8   4      666.02      675.09     16.80 o 
  -3   8   4      703.51      693.54     11.16 o 
  -2   8   4       90.05       96.57      3.60 o 
  -1   8   4      110.32      112.42      4.03 o 
   0   8   4        0.58       -0.78      1.41 o 
   1   8   4       90.85      110.45      5.35 o 
   2   8   4       18.78        9.10      3.98 o 
   3   8   4       11.16        6.38      4.87 o 
   4   8   4        8.30       11.25      5.81 o 
   5   8   4       13.11        7.30      7.02 o 
  -8   9   4       11.79        6.78      4.43 o 
  -7   9   4       75.68       69.19      6.67 o 
  -6   9   4        8.48       10.23      4.01 o 
  -5   9   4       10.46       14.29      4.89 o 
  -4   9   4       41.78       49.34      4.13 o 
  -3   9   4      347.27      378.83     11.34 o 
  -2   9   4      181.67      171.35      4.81 o 
  -1   9   4        7.14       10.54      2.04 o 
   0   9   4      194.03      206.53      5.16 o 
   1   9   4       41.38       51.54      5.23 o 
   2   9   4        3.83       -0.72      3.00 o 
   3   9   4       22.42       17.04      6.92 o 
   4   9   4      102.16       88.20     10.86 o 
   5   9   4       15.30       19.11      7.07 o 
  -8  10   4       16.87       10.25      4.97 o 
  -7  10   4       84.34       68.68      6.72 o 
  -6  10   4      206.61      220.99     10.56 o 
  -5  10   4      395.28      393.81     12.13 o 
  -4  10   4       10.42       13.50      3.37 o 
  -3  10   4        4.64        5.16      1.89 o 
  -2  10   4       81.95       88.30      4.89 o 
  -1  10   4      251.89      269.72      6.25 o 
   0  10   4       91.79       81.64      3.50 o 
   1  10   4       14.36       15.08      4.19 o 
   2  10   4       14.61       14.61      4.23 o 
   3  10   4        3.45       -3.18      4.43 o 
   4  10   4        2.70        0.59      5.35 o 
   5  10   4        8.86       12.76      9.73 o 
  -8  11   4       14.94       13.82      5.49 o 
  -7  11   4       53.89       61.10      6.44 o 
  -6  11   4        6.37        4.92      3.82 o 
  -5  11   4      160.41      149.94     11.89 o 
  -4  11   4       86.33       86.65      5.16 o 
  -3  11   4      497.17      503.04      9.05 o 
  -2  11   4        2.25        3.38      1.65 o 
  -1  11   4        1.12        0.36      1.45 o 
   0  11   4      505.99      517.32     10.64 o 
   1  11   4        2.32        2.82      2.92 o 
   2  11   4        4.02        4.16      3.17 o 
   3  11   4       53.66       50.14     17.09 o 
   4  11   4      201.14      196.09     14.78 o 
   5  11   4       68.29       76.48     11.44 o 
  -8  12   4        2.94        1.79      5.45 o 
  -7  12   4       94.18       87.19      7.31 o 
  -6  12   4       63.70       67.35      6.04 o 
  -5  12   4      196.33      210.90      9.45 o 
  -4  12   4      535.12      515.03     10.98 o 
  -3  12   4       23.28       34.44      5.43 o 
  -2  12   4       14.66       13.54      2.20 o 
  -1  12   4       23.78       26.29      2.62 o 
   0  12   4        2.19        3.57      2.07 o 
   1  12   4      192.83      168.98     10.57 o 
   2  12   4        8.02       11.42      3.85 o 
   3  12   4       73.01       78.48     22.71 o 
   4  12   4       39.29       42.17      8.71 o 
   5  12   4       43.30       40.03     20.98 o 
  -8  13   4        0.83        0.80      5.53 o 
  -7  13   4       23.88       21.45      4.86 o 
  -6  13   4      190.17      195.99      9.17 o 
  -5  13   4        0.38        0.06      2.82 o 
  -4  13   4      136.32      138.75      6.39 o 
  -3  13   4      118.40      129.15      7.42 o 
  -2  13   4      313.14      337.59     15.47 o 
  -1  13   4        3.27        1.31      1.61 o 
   0  13   4       53.83       54.06      4.31 o 
   1  13   4       13.86        7.11      5.05 o 
   2  13   4      126.97      123.26      9.28 o 
   3  13   4      179.39      217.59     22.49 o 
   4  13   4        5.42        2.22      7.14 o 
   5  13   4       95.10      107.35     20.55 o 
  -8  14   4       10.33        2.43      6.08 o 
  -7  14   4        1.29       -2.69      4.35 o 
  -6  14   4       21.49       23.06      4.68 o 
  -5  14   4        6.59       12.42      3.95 o 
  -4  14   4      660.27      647.07     11.53 o 
  -3  14   4        0.89        0.78      1.88 o 
  -2  14   4       72.68       73.02      4.09 o 
  -1  14   4       53.20       58.15      4.27 o 
   0  14   4      134.11      147.44      6.67 o 
   1  14   4      332.42      336.12     10.21 o 
   2  14   4      123.45      115.23      9.01 o 
   3  14   4        9.72       -3.16      4.54 o 
   4  14   4       21.62       18.33      6.57 o 
   5  14   4       53.92       60.52     23.36 o 
  -8  15   4       44.73       39.09      7.91 o 
  -7  15   4        9.38        5.86      4.88 o 
  -6  15   4      142.83      144.34      8.32 o 
  -5  15   4       82.74       90.05      6.36 o 
  -4  15   4       73.73       77.55      4.82 o 
  -3  15   4       20.77       20.14      3.02 o 
  -2  15   4       89.29       91.33      4.58 o 
  -1  15   4      135.62      146.95      7.99 o 
   0  15   4       58.32       53.18      6.13 o 
   1  15   4       68.95       76.75      5.80 o 
   2  15   4       49.59       48.57      6.28 o 
   3  15   4        1.11        5.07      6.06 o 
   4  15   4      101.47      117.51     12.67 o 
   5  15   4        0.41        5.33      6.32 o 
  -8  16   4        2.35       -3.32     11.25 o 
  -7  16   4       78.35       82.74      9.24 o 
  -6  16   4       28.74       20.15      4.82 o 
  -5  16   4      287.82      280.22      9.79 o 
  -4  16   4      159.69      166.08      6.60 o 
  -3  16   4        0.62       -0.88      2.07 o 
  -2  16   4      255.56      245.93      9.06 o 
  -1  16   4      608.59      572.16     12.00 o 
   0  16   4      123.13      130.73      6.83 o 
   1  16   4       47.25       51.86      7.31 o 
   2  16   4      529.43      535.79     16.34 o 
   3  16   4      244.27      284.99     16.50 o 
   4  16   4        9.85        5.23      6.53 o 
   5  16   4        1.92        1.90      8.00 o 
  -7  17   4      157.32      145.56     21.06 o 
  -6  17   4       11.03        6.75      4.52 o 
  -5  17   4       99.61      113.87      8.68 o 
  -4  17   4       21.52       16.32      3.04 o 
  -3  17   4      248.64      247.42      7.41 o 
  -2  17   4        2.25       -0.51      2.25 o 
  -1  17   4      378.16      377.08     10.61 o 
   0  17   4      839.67      779.49     18.67 o 
   1  17   4      122.73      139.45      8.37 o 
   2  17   4        1.95        8.60      3.85 o 
   3  17   4      178.57      196.28     18.82 o 
   4  17   4       32.71       33.04      8.68 o 
  -7  18   4        5.28       -4.69      5.11 o 
  -6  18   4        0.00       -3.06      3.98 o 
  -5  18   4      279.17      286.14     10.92 o 
  -4  18   4        0.35       -1.05      2.19 o 
  -3  18   4       11.74       10.85      2.69 o 
  -2  18   4      383.08      377.99     10.39 o 
  -1  18   4       67.59       64.58      5.28 o 
   0  18   4      141.63      131.61     10.40 o 
   1  18   4       38.96       30.09      4.73 o 
   2  18   4       61.15       53.13     10.38 o 
   3  18   4        2.97        7.44      5.91 o 
   4  18   4        0.93       -1.06      4.51 o 
  -7  19   4        1.82        0.65     13.63 o 
  -6  19   4        8.20       -2.00      4.20 o 
  -5  19   4       91.35       99.30      7.00 o 
  -4  19   4       40.02       31.92      4.40 o 
  -3  19   4        6.61        7.34      2.65 o 
  -2  19   4       99.22      112.82      8.05 o 
  -1  19   4       55.80       53.62      5.17 o 
   0  19   4      314.49      345.11     10.70 o 
   1  19   4      310.57      300.26     10.61 o 
   2  19   4       42.02       36.17      6.32 o 
   3  19   4        1.26        0.22      5.51 o 
   4  19   4        3.48        0.23      4.57 o 
  -7  20   4       33.26       20.98      8.26 o 
  -6  20   4        0.67       -7.13      6.49 o 
  -5  20   4       23.34       28.07      5.71 o 
  -4  20   4       28.44       32.14      5.48 o 
  -3  20   4     1090.28     1153.94     24.35 o 
  -2  20   4      711.98      718.27     14.72 o 
  -1  20   4      633.78      618.86     13.86 o 
   0  20   4      137.87      148.47      7.85 o 
   1  20   4      206.52      212.12      9.43 o 
   2  20   4        0.04        2.33      3.93 o 
   3  20   4        5.12        3.84      4.25 o 
   4  20   4       37.28       27.67      7.16 o 
  -7  21   4        4.02        1.22     15.79 o 
  -6  21   4        2.14       -2.36      6.92 o 
  -5  21   4      176.82      183.90     12.50 o 
  -4  21   4      624.72      675.88     12.09 o 
  -3  21   4      189.98      196.16      9.12 o 
  -2  21   4      152.38      163.56     15.73 o 
  -1  21   4      875.11      905.98     31.41 o 
   0  21   4      494.16      516.01     21.98 o 
   1  21   4      219.17      206.60      9.62 o 
   2  21   4      236.29      234.62     10.78 o 
   3  21   4        5.65        9.81      5.63 o 
   4  21   4        0.57        3.69      5.71 o 
  -7  22   4        0.04       -2.60      8.44 o 
  -6  22   4       69.68       61.96      9.33 o 
  -5  22   4       13.54        8.71      5.12 o 
  -4  22   4       13.15       23.61      6.23 o 
  -3  22   4      288.48      298.64     10.21 o 
  -2  22   4      152.86      163.11      8.14 o 
  -1  22   4      133.17      159.10     13.11 o 
   0  22   4      550.79      582.70     15.11 o 
   1  22   4       12.50       18.45      4.22 o 
   2  22   4       34.15       44.33      6.14 o 
   3  22   4       61.64       57.70      8.31 o 
   4  22   4       50.96       35.77     20.55 o 
  -6  23   4        9.81        0.89     11.03 o 
  -5  23   4        9.02       11.57     10.32 o 
  -4  23   4      174.15      189.07     13.37 o 
  -3  23   4      149.89      180.89      8.75 o 
  -2  23   4      157.37      166.38     15.06 o 
  -1  23   4        2.50       -0.65      3.12 o 
   0  23   4       14.17       20.72      4.41 o 
   1  23   4      126.18      128.16      8.30 o 
   2  23   4      102.09      104.90      8.36 o 
   3  23   4        4.14        2.84      4.77 o 
  -6  24   4       26.17       22.86      7.63 o 
  -5  24   4       52.10       63.37      9.87 o 
  -4  24   4        9.73       11.89      5.68 o 
  -3  24   4      103.38       99.96     13.15 o 
  -2  24   4        0.73        3.36      3.42 o 
  -1  24   4       52.86       54.48      5.85 o 
   0  24   4       48.10       63.32      6.68 o 
   1  24   4       41.33       38.15      5.72 o 
   2  24   4       53.60       45.98      6.40 o 
   3  24   4       13.16       14.70      8.56 o 
  -6  25   4       27.64       33.18      9.30 o 
  -5  25   4       22.76       30.95      8.21 o 
  -4  25   4        7.11        9.00      6.13 o 
  -3  25   4        0.04       -5.98      4.24 o 
  -2  25   4        7.02       14.42      5.20 o 
  -1  25   4       24.03       33.92      5.36 o 
   0  25   4        0.28       -0.78      3.31 o 
   1  25   4       10.55        5.44      4.07 o 
   2  25   4        1.33        2.30      4.00 o 
   3  25   4       14.79        9.89      5.49 o 
  -6  26   4       13.58        0.43      8.22 o 
  -5  26   4       48.97       58.57     10.32 o 
  -4  26   4       90.64      116.02     25.09 o 
  -3  26   4       18.12       16.49     12.98 o 
  -2  26   4        5.56        3.17      3.22 o 
  -1  26   4      133.84      152.05     13.24 o 
   0  26   4       22.79       29.32      5.11 o 
   1  26   4       54.16       61.89      7.25 o 
   2  26   4        9.15        2.59      4.11 o 
   3  26   4        0.13       -5.56      5.91 o 
  -5  27   4      101.19       91.98     12.23 o 
  -4  27   4        0.00       -1.82      7.79 o 
  -3  27   4       33.68       26.66      7.27 o 
  -2  27   4        5.70        6.69      5.17 o 
  -1  27   4       32.97       41.67      5.82 o 
   0  27   4       26.00       21.22      4.69 o 
   1  27   4        7.21        6.70      5.24 o 
   2  27   4       31.01       25.42      5.82 o 
  -5  28   4       31.65       49.49     17.09 o 
  -4  28   4       21.38       27.21      8.31 o 
  -3  28   4       25.75       35.37      7.99 o 
  -2  28   4        4.10        0.13      4.47 o 
  -1  28   4       42.08       56.21      6.53 o 
   0  28   4        0.04        3.96      4.06 o 
   1  28   4       23.01       34.30      5.99 o 
   2  28   4        1.13        2.84      4.71 o 
  -4  29   4       29.40       23.16      8.31 o 
  -3  29   4        8.62        7.71      6.64 o 
  -2  29   4       70.34       93.23     11.16 o 
  -1  29   4       11.08        3.12      5.09 o 
   0  29   4       53.18       55.26      6.90 o 
   1  29   4        6.38        6.04      6.06 o 
  -4  30   4       31.62       26.49     11.90 o 
  -3  30   4       16.54       27.85      8.50 o 
  -2  30   4       17.48       21.66      7.26 o 
  -1  30   4        4.13        2.73      5.60 o 
   0  30   4        2.94        9.88      4.50 o 
   1  30   4        2.67        6.66      4.72 o 
  -3  31   4        0.30       -2.68      5.76 o 
  -2  31   4        3.08       -0.10      4.90 o 
  -1  31   4       23.63       18.05      7.57 o 
   0  31   4       10.00       -0.83      6.27 o 
  -2  32   4        4.75       10.31      6.62 o 
  -1  32   4        0.06        2.57      5.36 o 
  -9   0   5       31.94       38.07     12.54 o 
  -7   0   5       14.91       17.30      8.22 o 
  -5   0   5      444.13      445.99     22.93 o 
  -3   0   5      374.92      329.66     40.01 o 
  -1   0   5        2.07       -1.49      2.70 o 
   1   0   5       27.16       39.11     16.65 o 
   3   0   5       47.59       53.26     14.06 o 
  -9   1   5        0.01        0.43      5.81 o 
  -8   1   5       48.19       45.41      9.02 o 
  -7   1   5       62.31       79.57      9.63 o 
  -6   1   5        6.43       -0.46      8.22 o 
  -5   1   5       23.35       19.31      4.73 o 
  -4   1   5      110.49      109.00      8.71 o 
  -3   1   5      108.08      100.15      5.74 o 
  -2   1   5        0.01       -1.32      2.12 o 
  -1   1   5       50.92       45.09      4.12 o 
   0   1   5       36.74       32.45      4.02 o 
   1   1   5      203.97      212.85      8.36 o 
   2   1   5       36.49       45.37      5.37 o 
   3   1   5      265.35      289.52     10.86 o 
   4   1   5       35.96       20.76     11.25 o 
  -9   2   5        9.74       16.06      7.49 o 
  -8   2   5        6.43        0.19      5.35 o 
  -7   2   5        8.21       13.91      6.03 o 
  -6   2   5      101.02      106.88      9.79 o 
  -5   2   5        1.68        8.44      3.98 o 
  -4   2   5      148.25      155.80      8.06 o 
  -3   2   5       31.15       41.94      5.68 o 
  -2   2   5        0.61        0.32      1.86 o 
  -1   2   5       55.57       50.77      4.31 o 
   0   2   5        1.50        1.66      2.31 o 
   1   2   5        7.69        5.26      2.86 o 
   2   2   5      568.41      605.55     14.41 o 
   3   2   5       10.57       11.08      4.90 o 
   4   2   5        1.95       -5.13      5.60 o 
  -9   3   5        0.02       -2.55      4.63 o 
  -8   3   5      121.34      126.59     13.84 o 
  -7   3   5       24.01       26.16      9.30 o 
  -6   3   5        4.74        4.11      3.63 o 
  -5   3   5       13.53        6.56      4.76 o 
  -4   3   5       76.72       73.15      5.91 o 
  -3   3   5       49.84       44.91      4.10 o 
  -2   3   5      105.48      103.96      5.51 o 
  -1   3   5      136.32      129.23      6.43 o 
   0   3   5        6.34        5.66      2.50 o 
   1   3   5        6.65        6.50      3.11 o 
   2   3   5        0.00       -1.34      2.74 o 
   3   3   5        6.65       13.95      6.22 o 
   4   3   5       50.08       77.54     12.76 o 
   5   3   5       23.93       24.66     12.54 o 
  -9   4   5        1.85        1.06      5.35 o 
  -8   4   5        3.84       10.62      6.03 o 
  -7   4   5        5.38        3.41      5.17 o 
  -6   4   5        1.70        3.35      4.54 o 
  -5   4   5       88.15       94.01     13.84 o 
  -4   4   5       65.12       68.31      5.91 o 
  -3   4   5       24.56       21.58      3.22 o 
  -2   4   5       56.53       50.17      4.20 o 
  -1   4   5       55.12       56.53      4.48 o 
   0   4   5       80.03       78.87      5.40 o 
   1   4   5       16.54       17.75      3.62 o 
   2   4   5      192.29      169.76      8.29 o 
   3   4   5       81.89       71.53      9.95 o 
   4   4   5      181.04      179.16     14.81 o 
   5   4   5       53.84       49.75     16.01 o 
  -8   5   5        0.84       -0.83      5.60 o 
  -7   5   5       20.87       15.63      6.09 o 
  -6   5   5      105.18      108.27     11.90 o 
  -5   5   5        9.15       15.14      4.59 o 
  -4   5   5       25.28       22.79      7.31 o 
  -3   5   5       12.17       14.88      3.71 o 
  -2   5   5       64.38       61.38      4.98 o 
  -1   5   5      216.44      213.45      7.47 o 
   0   5   5      459.84      493.54     11.35 o 
   1   5   5      198.81      199.37      8.67 o 
   2   5   5        0.08        0.96      6.27 o 
   3   5   5       45.80       47.13     11.68 o 
   4   5   5        7.82       10.07      6.53 o 
   5   5   5       60.24       60.75     12.76 o 
  -8   6   5        3.73        7.47      6.27 o 
  -7   6   5        0.02        4.71      5.19 o 
  -6   6   5      137.09      136.92     11.14 o 
  -5   6   5        0.67       -1.06      3.32 o 
  -4   6   5       18.64       25.70      4.24 o 
  -3   6   5        0.30        0.50      2.15 o 
  -2   6   5       24.94       22.99      3.25 o 
  -1   6   5      137.24      151.94      6.52 o 
   0   6   5      363.08      348.43      9.56 o 
   1   6   5      452.79      449.84     15.42 o 
   2   6   5       34.36       23.28      8.87 o 
   3   6   5      151.18      152.29     13.45 o 
   4   6   5       57.24       67.29     11.14 o 
   5   6   5       39.25       23.24      8.31 o 
  -8   7   5        0.55       -1.35      5.41 o 
  -7   7   5        1.46        2.92      4.87 o 
  -6   7   5       74.87       90.41     14.28 o 
  -5   7   5        1.24        5.29      3.81 o 
  -4   7   5       57.57       61.93      5.67 o 
  -3   7   5      189.97      173.66      7.98 o 
  -2   7   5      461.61      453.34     10.33 o 
  -1   7   5      242.24      239.16      7.72 o 
   0   7   5      116.93      120.19      6.17 o 
   1   7   5      138.72      121.34     10.86 o 
   2   7   5      475.28      478.23     20.03 o 
   3   7   5      421.10      460.90     38.72 o 
   4   7   5        0.07        2.65      5.82 o 
   5   7   5        0.06       -1.25      6.76 o 
  -8   8   5        0.01       -1.29      5.29 o 
  -7   8   5        5.84        4.35      5.17 o 
  -6   8   5        0.25        4.57      4.15 o 
  -5   8   5        3.41        0.03      3.74 o 
  -4   8   5        0.00        3.95      2.72 o 
  -3   8   5       67.76       69.37      5.83 o 
  -2   8   5       22.48       23.75      3.23 o 
  -1   8   5      383.10      384.62      9.54 o 
   0   8   5      477.31      498.49     16.73 o 
   1   8   5       94.94      108.75     15.36 o 
   2   8   5      417.61      437.11     19.73 o 
   3   8   5       82.31       98.02     11.77 o 
   4   8   5       10.57        4.53      5.79 o 
  -8   9   5       31.81       24.24      6.28 o 
  -7   9   5        4.83        1.41      6.06 o 
  -6   9   5        1.46        1.89      4.12 o 
  -5   9   5       52.33       50.41      7.32 o 
  -4   9   5        2.34        3.46      2.75 o 
  -3   9   5      243.81      230.10      9.26 o 
  -2   9   5       96.18      114.92      7.05 o 
  -1   9   5       89.57       86.40      5.24 o 
   0   9   5        1.70        0.03      2.96 o 
   1   9   5       27.94       43.13      7.76 o 
   2   9   5       43.51       43.73      8.55 o 
   3   9   5      315.46      326.78     18.65 o 
   4   9   5      135.49      135.60     17.52 o 
  -8  10   5        0.01        6.97      4.86 o 
  -7  10   5        0.21        3.08      9.95 o 
  -6  10   5        0.89       -0.87      5.62 o 
  -5  10   5       80.18       86.99      8.71 o 
  -4  10   5       18.95       22.77      4.12 o 
  -3  10   5       44.30       40.70      4.96 o 
  -2  10   5       26.94       26.80      4.23 o 
  -1  10   5       86.60       99.28      5.50 o 
   0  10   5        1.84        0.03      3.81 o 
   1  10   5       36.03       25.55      6.71 o 
   2  10   5      171.25      139.56     17.09 o 
   3  10   5      124.78      141.06     16.87 o 
   4  10   5       29.71       19.10      9.52 o 
  -8  11   5        0.31        5.87      5.17 o 
  -7  11   5       39.14       21.45     11.46 o 
  -6  11   5        0.65        4.40      4.25 o 
  -5  11   5       29.83       33.26      5.15 o 
  -4  11   5        2.29        3.66      3.05 o 
  -3  11   5      114.67      116.55      7.26 o 
  -2  11   5       50.13       54.02     11.10 o 
  -1  11   5      392.26      377.25      9.51 o 
   0  11   5       97.47       93.39      9.94 o 
   1  11   5        9.71        9.11      7.79 o 
   2  11   5       13.64       11.00      6.23 o 
   3  11   5       67.65       61.86     10.24 o 
   4  11   5        8.77       10.41      8.22 o 
  -8  12   5       11.67        8.49      5.61 o 
  -7  12   5       84.96       72.24     14.28 o 
  -6  12   5        3.93        4.31      8.65 o 
  -5  12   5       42.03       59.90      6.31 o 
  -4  12   5        3.70        0.80      2.66 o 
  -3  12   5        3.89        2.48      2.66 o 
  -2  12   5       14.62        9.27      3.63 o 
  -1  12   5        2.84        2.16      3.98 o 
   0  12   5       10.84        2.22      7.14 o 
   1  12   5       18.32       22.49      6.73 o 
   2  12   5        1.01        4.29      5.60 o 
   3  12   5        7.38        5.18      8.00 o 
   4  12   5       12.81       17.27      7.94 o 
  -8  13   5       22.77       20.88      8.84 o 
  -7  13   5       37.57       32.48      8.27 o 
  -6  13   5        0.62       -3.19      3.94 o 
  -5  13   5        4.00        0.73      3.80 o 
  -4  13   5        9.82        7.13      3.42 o 
  -3  13   5        0.03        2.65      2.87 o 
  -2  13   5        0.00        2.17      2.46 o 
  -1  13   5      144.92      118.75     20.33 o 
   0  13   5       15.87       10.74      8.00 o 
   1  13   5       28.61       22.39      6.88 o 
   2  13   5       92.63       90.71     11.75 o 
   3  13   5       85.74       99.15     16.22 o 
   4  13   5        3.98        1.92      6.53 o 
  -8  14   5        2.46        3.54     11.46 o 
  -7  14   5       83.31       76.69      8.68 o 
  -6  14   5        5.43        9.28      8.22 o 
  -5  14   5       54.65       53.12      6.10 o 
  -4  14   5        6.35       10.12      3.66 o 
  -3  14   5        4.32       -0.85      2.66 o 
  -2  14   5        1.58        4.35      2.83 o 
  -1  14   5        3.26        3.16      3.94 o 
   0  14   5       10.62       12.39      4.98 o 
   1  14   5        4.52        6.35      5.60 o 
   2  14   5       67.59       84.87     11.77 o 
   3  14   5        0.70        0.43      5.19 o 
   4  14   5        0.06        6.66      7.48 o 
  -8  15   5       10.70       -2.16      9.08 o 
  -7  15   5      104.00      108.47      9.90 o 
  -6  15   5       20.23       26.76      6.44 o 
  -5  15   5        4.22        4.25      3.59 o 
  -4  15   5       35.81       35.76      5.05 o 
  -3  15   5       38.84       39.98      7.08 o 
  -2  15   5       14.67        8.12      7.14 o 
  -1  15   5        0.01       -0.35      4.97 o 
   0  15   5      137.43      148.50     12.53 o 
   1  15   5       28.85       22.48      7.02 o 
   2  15   5       11.16        2.36      5.91 o 
   3  15   5        2.56       13.82      7.18 o 
   4  15   5        9.94       10.30      7.45 o 
  -7  16   5        2.17        2.58      4.93 o 
  -6  16   5        7.92        4.52      4.50 o 
  -5  16   5      253.58      262.54     11.15 o 
  -4  16   5       31.93       39.16     11.57 o 
  -3  16   5       26.03       23.75      4.57 o 
  -2  16   5        0.98       -0.03      3.89 o 
  -1  16   5       16.36       16.12      5.60 o 
   0  16   5       20.64       29.98      8.22 o 
   1  16   5       47.61       35.44      8.00 o 
   2  16   5      108.56      107.21     20.55 o 
   3  16   5       13.87       10.83      6.86 o 
   4  16   5       17.74       12.68      8.37 o 
  -7  17   5       70.78       60.28     18.82 o 
  -6  17   5       16.13       16.25      5.48 o 
  -5  17   5       44.02       27.31      5.34 o 
  -4  17   5        7.80        1.92      3.42 o 
  -3  17   5       24.30       18.62      5.96 o 
  -2  17   5      175.89      165.34     19.03 o 
  -1  17   5       16.51       17.26      5.79 o 
   0  17   5        1.95        7.10      5.48 o 
   1  17   5       31.59       25.75      7.63 o 
   2  17   5        0.19        5.96      5.40 o 
   3  17   5       10.63        0.66      5.79 o 
   4  17   5        0.36       -0.75      6.49 o 
  -7  18   5       20.94       16.62      9.73 o 
  -6  18   5       94.83       87.92      9.01 o 
  -5  18   5       30.55       31.23      4.80 o 
  -4  18   5      161.26      148.70      8.98 o 
  -3  18   5      216.12      204.97     13.24 o 
  -2  18   5      112.72      116.02     10.78 o 
  -1  18   5      123.81      126.48     11.58 o 
   0  18   5       76.66       74.08     12.76 o 
   1  18   5        4.81        5.37      5.41 o 
   2  18   5       18.79       13.02      6.65 o 
   3  18   5        1.27       12.58      7.14 o 
  -7  19   5        0.52       -6.85      6.54 o 
  -6  19   5        0.24       -3.57      5.28 o 
  -5  19   5      120.24      119.66      7.70 o 
  -4  19   5      173.22      184.37      8.72 o 
  -3  19   5      192.91      171.96     12.67 o 
  -2  19   5        9.20       11.46      5.20 o 
  -1  19   5       54.62       34.23      7.63 o 
   0  19   5       93.30       68.20     20.98 o 
   1  19   5        9.95        4.18      5.40 o 
   2  19   5        2.56       -1.01      5.48 o 
   3  19   5        1.11        7.42      6.88 o 
  -7  20   5       52.54       52.36     13.41 o 
  -6  20   5       76.12       56.37     10.16 o 
  -5  20   5        5.77        5.73      3.70 o 
  -4  20   5        3.40       -2.26      4.05 o 
  -3  20   5      531.27      525.59     20.16 o 
  -2  20   5       16.72       15.57      5.51 o 
  -1  20   5       59.48       49.61      8.87 o 
   0  20   5       91.26       86.25     11.14 o 
   1  20   5       67.10       59.30      9.63 o 
   2  20   5       15.25       28.82      7.88 o 
   3  20   5        0.34       -1.30      5.81 o 
  -7  21   5        4.23        0.09      8.22 o 
  -6  21   5       14.03       15.38      7.48 o 
  -5  21   5       93.60      106.30      7.93 o 
  -4  21   5       27.61       35.89      7.32 o 
  -3  21   5        1.60       -2.31      4.56 o 
  -2  21   5       87.68       86.85     10.08 o 
  -1  21   5       17.62       11.90      7.57 o 
   0  21   5       44.97       40.46      8.24 o 
   1  21   5       94.06       91.85     13.19 o 
   2  21   5       78.03       66.17     14.06 o 
   3  21   5       17.82       18.09      7.80 o 
  -6  22   5       42.96       35.32      9.54 o 
  -4  22   5       10.18        4.36      5.28 o 
  -3  22   5      153.62      162.65     12.67 o 
  -2  22   5      173.10      180.76     13.46 o 
  -1  22   5       20.83       12.13      6.44 o 
   0  22   5      105.85       97.26     11.70 o 
   1  22   5      105.79      101.48     29.20 o 
   2  22   5       13.82       20.09      7.90 o 
   3  22   5        1.86        3.89      6.73 o 
  -6  23   5        0.69      -10.38      6.92 o 
  -4  23   5      103.22       76.45      9.75 o 
  -3  23   5        0.18       -2.94      4.88 o 
  -2  23   5        5.88        0.65      4.89 o 
  -1  23   5       25.77       15.78      6.40 o 
   0  23   5       12.63       20.29      6.96 o 
   1  23   5        6.10        7.70      6.34 o 
   2  23   5        0.41       11.42     11.90 o 
  -3  24   5        0.78        3.59      5.72 o 
  -2  24   5       46.82       47.32      9.18 o 
  -1  24   5       28.87       23.41      7.63 o 
   0  24   5        9.69       11.45      6.71 o 
   1  24   5        0.91        0.00      6.12 o 
   2  24   5       15.98       16.78      8.41 o 
  -3  25   5       33.27       47.90     20.55 o 
  -2  25   5        0.19        7.41      5.48 o 
  -1  25   5       99.10       83.35     18.82 o 
   0  25   5        6.55       10.11      6.22 o 
   1  25   5       21.20       15.06      7.18 o 
   2  25   5        2.61       -2.89      6.70 o 
  -3  26   5       47.17       76.13     15.57 o 
  -2  26   5       97.67      105.38     11.82 o 
  -1  26   5       59.75       54.35     13.84 o 
   0  26   5       40.00       57.10     14.49 o 
   1  26   5        9.50        9.20      6.80 o 
  -2  27   5        0.55        7.57      6.12 o 
  -1  27   5        0.03        7.35      6.42 o 
   0  27   5        1.23       -1.68      6.09 o 
   1  27   5        0.68        1.34      7.79 o 
  -2  28   5       78.86      127.88     13.24 o 
  -1  28   5        1.28       -0.56      6.23 o 
   0  28   5       28.52       34.92      9.48 o 
  -1  29   5        7.60       11.13     17.74 o 
   0  29   5        1.30        5.85      7.38 o 
  -1  30   5        0.24        1.86      7.02 o 
  -8   0   6        1.19       -1.30      7.35 o 
  -6   0   6        4.03       11.25      6.92 o 
  -4   0   6       59.23       64.87      7.80 o 
  -2   0   6      454.61      415.01     15.83 o 
   0   0   6      998.90      959.43     25.03 o 
   2   0   6      366.86      370.92     17.57 o 
  -8   1   6        2.84       12.14      6.09 o 
  -7   1   6       24.07       37.63      7.95 o 
  -6   1   6       31.06       40.87      7.49 o 
  -5   1   6      411.14      440.15     22.28 o 
  -4   1   6        0.18        2.91      2.85 o 
  -3   1   6      402.25      374.81     10.51 o 
  -2   1   6      250.41      250.09      8.89 o 
  -1   1   6        4.63        6.78      3.54 o 
   0   1   6      903.04      903.93     17.04 o 
   1   1   6      144.40      162.63      8.56 o 
   2   1   6        0.04        5.31      3.58 o 
   3   1   6       17.67       10.38     10.38 o 
  -8   2   6        6.22       11.06      8.44 o 
  -7   2   6      132.29      141.73     12.24 o 
  -6   2   6       38.51       37.23     16.01 o 
  -5   2   6      377.16      387.45     44.77 o 
  -4   2   6       98.65       87.72      7.67 o 
  -3   2   6      277.47      254.14      8.82 o 
  -2   2   6      621.70      595.74     21.48 o 
  -1   2   6     1076.72     1077.62     18.42 o 
   0   2   6      212.05      215.20      9.08 o 
   1   2   6      222.52      258.78     10.25 o 
   2   2   6       53.24       58.89      7.23 o 
   3   2   6       81.54       74.01     11.14 o 
  -8   3   6        2.20        1.57      5.35 o 
  -7   3   6       24.83       22.43      6.34 o 
  -6   3   6        6.88       14.45      5.35 o 
  -5   3   6      231.25      218.03     13.15 o 
  -4   3   6      716.11      751.86     22.34 o 
  -3   3   6     1723.20     1711.99     22.37 o 
  -2   3   6      153.64      152.78      8.24 o 
  -1   3   6        0.53       10.55      3.54 o 
   0   3   6      131.62      135.58      8.18 o 
   1   3   6      442.47      440.47     12.70 o 
   2   3   6       17.12        2.51      8.87 o 
   3   3   6       30.93       33.15      8.65 o 
  -8   4   6        0.76        1.73      5.20 o 
  -7   4   6        0.33       -2.16      3.94 o 
  -6   4   6      109.15      105.96     22.71 o 
  -5   4   6       91.80       97.04      9.47 o 
  -4   4   6       31.02       43.89      9.33 o 
  -3   4   6      214.86      209.93      8.41 o 
  -2   4   6      454.37      470.37     11.71 o 
  -1   4   6      983.93      965.14     17.30 o 
   0   4   6      392.02      365.43     11.02 o 
   1   4   6      426.90      423.58     12.41 o 
   2   4   6       28.92       24.99      9.30 o 
   3   4   6       17.71        6.27      7.04 o 
   4   4   6        1.17        6.92     11.68 o 
  -8   5   6        3.26        3.09      5.48 o 
  -7   5   6        0.20        6.55      4.54 o 
  -6   5   6       10.41       13.28      5.17 o 
  -5   5   6        8.19        8.03      4.25 o 
  -4   5   6       45.31       47.08      9.16 o 
  -3   5   6      127.94      129.91     12.74 o 
  -2   5   6      219.19      208.71      8.29 o 
  -1   5   6      405.70      401.87     12.75 o 
   0   5   6       72.10       75.05      6.01 o 
   1   5   6        6.58       13.65      5.96 o 
   2   5   6       77.28       55.82      9.60 o 
   3   5   6        1.11        4.96      6.84 o 
   4   5   6        9.74       10.50      8.07 o 
  -8   6   6        1.52        4.56      7.35 o 
  -7   6   6        9.86        8.12      4.97 o 
  -6   6   6        0.05        4.40      3.43 o 
  -5   6   6        3.58        6.28      3.24 o 
  -4   6   6       15.60       14.13      7.00 o 
  -3   6   6      122.87      122.38      6.75 o 
  -2   6   6      279.84      280.41     11.86 o 
  -1   6   6       84.03       68.38      5.55 o 
   0   6   6       45.57       44.86      5.12 o 
   1   6   6      767.36      828.51     26.76 o 
   2   6   6      215.27      192.18     14.98 o 
   3   6   6      235.84      252.33     17.88 o 
   4   6   6       71.87       75.59     12.53 o 
  -8   7   6        0.65        8.35      5.65 o 
  -7   7   6        2.19        6.92      5.84 o 
  -6   7   6       23.70       15.15      5.65 o 
  -5   7   6       21.02       22.07      4.26 o 
  -4   7   6       49.74       39.38      6.63 o 
  -3   7   6       13.62       19.29      4.30 o 
  -2   7   6        5.04        5.84      2.83 o 
  -1   7   6       22.66       17.61      3.66 o 
   0   7   6      138.14      169.87      9.50 o 
   1   7   6      730.58      752.30     62.51 o 
   2   7   6       63.14       46.34      9.12 o 
   3   7   6        0.04        4.10      6.84 o 
   4   7   6       32.20       13.80     15.36 o 
  -8   8   6       10.55       18.32      6.71 o 
  -7   8   6        4.28        1.57      4.87 o 
  -6   8   6       26.66       16.58      9.52 o 
  -5   8   6        7.55        3.35      3.03 o 
  -4   8   6        2.18       -0.15      3.19 o 
  -3   8   6       39.24       31.00      4.81 o 
  -2   8   6       41.74       34.71      4.33 o 
  -1   8   6       16.72       11.79      3.39 o 
   0   8   6       54.25       47.76      8.37 o 
   1   8   6       52.74       65.44     10.60 o 
   2   8   6        0.28       -7.92      5.35 o 
   3   8   6      313.95      307.60     19.85 o 
  -8   9   6        0.48        0.62      5.41 o 
  -7   9   6        3.42       -1.24      5.62 o 
  -6   9   6       73.77       79.35      9.42 o 
  -5   9   6        0.01        1.23      3.07 o 
  -4   9   6        7.49        8.81      3.41 o 
  -3   9   6        0.59        4.73      2.98 o 
  -2   9   6        1.04        2.94      2.64 o 
  -1   9   6        8.81        8.18      3.25 o 
   0   9   6      424.15      400.76     18.96 o 
   1   9   6        2.33        6.06      5.91 o 
   2   9   6        7.33        3.76      5.82 o 
   3   9   6       79.60       66.24     11.61 o 
  -8  10   6        0.94        1.60      5.36 o 
  -7  10   6        0.57       -0.37      4.12 o 
  -6  10   6        1.50       -1.50      3.94 o 
  -5  10   6        0.96        4.93      3.23 o 
  -4  10   6        0.10        5.21      2.89 o 
  -3  10   6        0.49        3.02      2.91 o 
  -2  10   6        0.88        4.23      3.03 o 
  -1  10   6        7.38        4.07      4.87 o 
   0  10   6      109.35      108.76     11.61 o 
   1  10   6        4.43        0.51      5.04 o 
   2  10   6      135.84      110.93     13.00 o 
   3  10   6       15.33        8.44      7.04 o 
  -8  11   6        2.68        2.38      5.72 o 
  -7  11   6        5.77        8.20      5.79 o 
  -6  11   6       36.74       35.85     13.41 o 
  -5  11   6        0.04       -0.86      2.91 o 
  -4  11   6        2.75        2.19      2.98 o 
  -3  11   6        0.05       -2.81      2.53 o 
  -2  11   6       16.99        7.64      3.35 o 
  -1  11   6       19.45       19.57      7.14 o 
   0  11   6      129.49       86.41     15.36 o 
   1  11   6        3.67       -1.38      4.98 o 
   2  11   6       68.31       34.99      9.30 o 
   3  11   6        6.48        7.38      8.87 o 
  -8  12   6        9.76        6.72      6.09 o 
  -7  12   6       14.22       14.23     11.46 o 
  -6  12   6        2.06        5.65      4.43 o 
  -5  12   6        3.32        2.78      3.71 o 
  -4  12   6        6.82        9.54      3.66 o 
  -3  12   6       92.80       93.52      8.75 o 
  -2  12   6       91.77       85.49      9.60 o 
  -1  12   6        2.82        2.26      7.14 o 
   0  12   6      131.14      118.67     12.22 o 
   1  12   6       41.29       37.70      8.68 o 
   2  12   6        5.33       -0.41      6.70 o 
   3  12   6       27.94       32.86     10.04 o 
  -8  13   6       29.49       17.65      6.65 o 
  -7  13   6        6.14        5.49      7.79 o 
  -6  13   6       21.27       27.69      7.02 o 
  -5  13   6        0.93        3.39      3.29 o 
  -4  13   6       37.40       44.29      5.83 o 
  -3  13   6       59.92       61.84      6.43 o 
  -2  13   6       10.15       18.00      5.35 o 
  -1  13   6       11.11       13.60      5.35 o 
   0  13   6       25.14       16.44      6.22 o 
   1  13   6       95.26       92.53     11.88 o 
   2  13   6       13.67       16.75      7.69 o 
   3  13   6        0.04       -2.30      6.70 o 
  -7  14   6        3.73        5.69     10.17 o 
  -6  14   6        7.22        4.06     11.03 o 
  -5  14   6        0.10        0.35      3.65 o 
  -4  14   6        8.66        8.57      3.59 o 
  -3  14   6       17.74       20.86      4.58 o 
  -2  14   6       64.71       82.92     10.04 o 
  -1  14   6      133.70      104.43     17.95 o 
   0  14   6       12.20       12.59      6.03 o 
   1  14   6       37.80       25.38      9.30 o 
   2  14   6       11.11       11.65      7.58 o 
   3  14   6       31.86       37.28     10.69 o 
  -7  15   6        3.39        7.55      9.08 o 
  -6  15   6      146.47      148.34     20.11 o 
  -5  15   6      252.73      226.30     11.36 o 
  -4  15   6       34.97       32.28      7.48 o 
  -3  15   6       68.77       53.54      8.55 o 
  -2  15   6       35.36       26.58      6.96 o 
  -1  15   6       24.66       21.19      6.34 o 
   0  15   6       18.98       10.17      5.51 o 
   1  15   6        6.84        7.45      6.27 o 
   2  15   6       11.56        8.91      6.64 o 
   3  15   6        6.73       -4.55      6.44 o 
  -7  16   6       67.22       73.05      9.29 o 
  -6  16   6        0.73        9.08      5.51 o 
  -5  16   6        1.30        4.77      3.73 o 
  -4  16   6      250.22      230.72     11.25 o 
  -3  16   6      120.17      111.88     12.11 o 
  -2  16   6      103.18       64.81      9.30 o 
  -1  16   6        0.02        6.06      5.17 o 
   0  16   6       18.76       11.10      6.71 o 
   1  16   6       15.25       17.05      6.95 o 
   2  16   6       57.29       38.22     21.41 o 
   3  16   6       15.37       19.08      8.68 o 
  -7  17   6        1.28       -0.78      5.17 o 
  -6  17   6       95.14       80.83     15.79 o 
  -5  17   6      196.95      199.68     17.68 o 
  -4  17   6       81.71       77.82      9.77 o 
  -3  17   6       29.06       29.34      7.34 o 
  -2  17   6       59.20       61.36     10.81 o 
  -1  17   6      128.43      105.32     11.77 o 
   0  17   6      113.66       93.55     16.22 o 
   1  17   6       67.46       77.65     11.47 o 
   2  17   6        2.74        7.43      6.71 o 
  -7  18   6        3.83        0.62      5.41 o 
  -6  18   6        4.93        7.89      6.03 o 
  -5  18   6        0.01        5.73      3.99 o 
  -4  18   6       20.89       14.83      6.23 o 
  -3  18   6        4.76        1.49      4.67 o 
  -2  18   6       28.48       26.63      6.88 o 
  -1  18   6        0.15        0.69      5.19 o 
   0  18   6       23.79       24.70      7.58 o 
   1  18   6        3.48       12.24      6.70 o 
   2  18   6        7.05        7.13     14.49 o 
  -7  19   6        0.28        1.27      6.95 o 
  -6  19   6        0.53        2.71      4.98 o 
  -5  19   6        1.61        4.35      4.64 o 
  -4  19   6        0.85       -0.22      4.89 o 
  -3  19   6        1.25        0.65      5.20 o 
  -2  19   6       33.58       25.31      7.04 o 
  -1  19   6        7.18       10.61      5.79 o 
   0  19   6        1.29       -5.01      4.54 o 
   1  19   6        0.03       12.14      6.71 o 
   2  19   6        5.19        7.51      9.73 o 
  -6  20   6        0.01        3.61      5.13 o 
  -5  20   6       16.20       12.34      6.08 o 
  -4  20   6        0.01       -2.94      4.32 o 
  -3  20   6       18.15       11.34      6.26 o 
  -2  20   6      152.23      127.73     17.95 o 
  -1  20   6       11.78        8.88      5.91 o 
   0  20   6       10.11        9.70     10.38 o 
   1  20   6       82.21      103.43     13.14 o 
   2  20   6        0.51        0.19      6.09 o 
  -6  21   6       10.87       12.11     12.11 o 
  -5  21   6        3.82        1.87      5.51 o 
  -4  21   6        0.00       -3.17      5.40 o 
  -3  21   6        1.25       -1.18      4.98 o 
  -2  21   6        4.06        0.83      4.98 o 
  -1  21   6       23.03       33.04      8.19 o 
   0  21   6        4.42        1.86      5.91 o 
   1  21   6        6.11        9.63      6.65 o 
   2  21   6        0.13       -1.68      6.70 o 
  -5  22   6        1.22       -3.46      5.28 o 
  -4  22   6        6.32       -3.19      4.98 o 
  -3  22   6        4.37        2.98      5.40 o 
  -2  22   6        2.24        8.09      5.65 o 
  -1  22   6        0.14        1.75      5.48 o 
   0  22   6      121.10      107.84     19.47 o 
   1  22   6       17.22       22.69      8.55 o 
  -5  23   6       16.49       19.29     10.38 o 
  -4  23   6        1.76       -2.01      5.29 o 
  -3  23   6        0.05       -3.29      5.29 o 
  -2  23   6        0.47        3.18      6.06 o 
  -1  23   6        0.31        0.26      6.92 o 
   0  23   6       43.74       31.95      9.12 o 
   1  23   6        4.76       12.67     12.11 o 
  -4  24   6        0.51       -0.46      6.06 o 
  -3  24   6        2.74        1.68      8.65 o 
  -2  24   6        2.10        6.49      6.42 o 
  -1  24   6       36.89       39.42      9.48 o 
   0  24   6       13.76       -0.65      6.12 o 
   1  24   6       11.65       16.81      7.80 o 
  -4  25   6        5.79       -1.48      6.22 o 
  -3  25   6        7.98        6.87     11.46 o 
  -2  25   6        1.01        4.99      6.71 o 
  -1  25   6        1.64        1.73      8.22 o 
   0  25   6        0.15        4.28      6.40 o 
  -3  26   6       17.09       19.89      9.30 o 
  -2  26   6       16.75       14.92      7.34 o 
  -1  26   6       40.23       63.29     17.52 o 
   0  26   6       13.12       20.41      8.24 o 
  -3  27   6       21.24       19.25      8.26 o 
  -2  27   6       51.61       67.32     20.33 o 
  -1  27   6       13.45       22.78      8.19 o 
  -7   0   7      127.57      127.61     17.74 o 
  -5   0   7     1922.90     1971.26     56.24 o 
  -3   0   7       78.26      109.10     10.16 o 
  -1   0   7      937.76      934.75     36.99 o 
   1   0   7      130.56      119.66     12.01 o 
  -8   1   7        5.92       10.17      5.51 o 
  -7   1   7      186.67      187.29     16.44 o 
  -6   1   7      157.09      157.65     21.41 o 
  -5   1   7        9.11       29.96      6.76 o 
  -4   1   7      299.96      315.26     10.87 o 
  -3   1   7     1419.43     1414.67     22.00 o 
  -2   1   7        0.07        0.63      3.21 o 
  -1   1   7      618.94      645.10     15.37 o 
   0   1   7       56.68       57.82      6.14 o 
   1   1   7       61.87       70.87      8.82 o 
   2   1   7        0.79        9.52     10.81 o 
  -8   2   7      128.91      121.41     12.98 o 
  -7   2   7       49.88       38.92      8.26 o 
  -6   2   7       56.25       90.34     15.14 o 
  -5   2   7      282.01      346.17     21.41 o 
  -4   2   7      166.98      161.06      8.53 o 
  -3   2   7       19.05       10.93      3.77 o 
  -2   2   7      476.59      454.69     18.42 o 
  -1   2   7      357.42      369.13     11.79 o 
   0   2   7        7.98       14.04      4.11 o 
   1   2   7       14.21       16.23      5.20 o 
   2   2   7       29.19       22.53      8.37 o 
  -8   3   7        7.41       23.90      7.18 o 
  -7   3   7       86.31       79.03     10.86 o 
  -6   3   7       10.32        7.57      5.51 o 
  -5   3   7       16.24       12.38      7.57 o 
  -4   3   7        1.24        1.11      3.12 o 
  -3   3   7        1.16       -0.90      2.90 o 
  -2   3   7       36.74       40.98      5.36 o 
  -1   3   7       54.84       51.30      5.82 o 
   0   3   7      101.31       91.23      9.99 o 
   1   3   7       22.21       29.17      8.10 o 
   2   3   7       17.25       10.17      7.04 o 
  -8   4   7        3.40       21.56      7.79 o 
  -7   4   7       24.86       31.87      7.18 o 
  -6   4   7      102.09      123.84     23.14 o 
  -5   4   7      167.12      205.61     11.31 o 
  -4   4   7      165.86      173.39     13.24 o 
  -3   4   7       48.64       49.91      5.77 o 
  -2   4   7       29.23       41.71      5.28 o 
  -1   4   7      232.89      220.64     15.05 o 
   0   4   7        3.81        2.00      4.16 o 
   1   4   7        2.18        5.56      6.49 o 
   2   4   7        0.63       -9.65      7.35 o 
  -8   5   7       33.36       36.76      8.31 o 
  -7   5   7       42.06       44.71     14.06 o 
  -6   5   7      124.71      137.58     12.22 o 
  -5   5   7       67.02       57.84      7.07 o 
  -4   5   7      363.95      378.82     14.06 o 
  -3   5   7      461.95      465.93     12.99 o 
  -2   5   7      720.03      740.06     19.36 o 
  -1   5   7        0.11        4.50      3.74 o 
   0   5   7       54.52       41.40      8.37 o 
   1   5   7      251.72      253.11     17.40 o 
   2   5   7        0.63       -0.87      6.73 o 
  -8   6   7        0.00        1.07      4.87 o 
  -7   6   7       12.50       36.85      8.24 o 
  -6   6   7      267.05      247.39     33.96 o 
  -5   6   7       37.83       44.73      6.21 o 
  -4   6   7      143.91      144.32      9.60 o 
  -3   6   7        0.42        4.60      3.33 o 
  -2   6   7        8.72       14.40      4.56 o 
  -1   6   7      262.93      257.65     11.10 o 
   0   6   7        4.30       -1.93      5.35 o 
   1   6   7        2.26       14.16      6.96 o 
   2   6   7        0.91       -2.64      6.40 o 
  -8   7   7       33.57       28.75      7.80 o 
  -7   7   7        2.19        4.25      5.04 o 
  -6   7   7        7.97       17.60      5.96 o 
  -5   7   7      126.24      145.87     16.80 o 
  -4   7   7       71.49       59.37      7.47 o 
  -3   7   7        4.45        5.80      3.81 o 
  -2   7   7       43.54       38.21      5.28 o 
  -1   7   7       14.65       15.13      5.10 o 
   0   7   7       24.09        8.72      8.87 o 
   1   7   7        4.86        5.14      6.57 o 
   2   7   7       21.31       20.73      8.44 o 
  -8   8   7       21.44       26.74      8.19 o 
  -7   8   7      162.14      159.32     13.61 o 
  -6   8   7       24.94       27.16      7.04 o 
  -5   8   7        0.09        5.58      3.82 o 
  -4   8   7        6.28       10.57      4.31 o 
  -3   8   7      339.27      322.46     13.14 o 
  -2   8   7       44.70       43.81      6.12 o 
  -1   8   7      101.21       90.05     20.11 o 
   0   8   7       39.50       47.33      9.24 o 
   1   8   7      140.50      140.93     14.34 o 
   2   8   7       11.05        3.64      7.45 o 
  -8   9   7       14.38       26.17      7.34 o 
  -7   9   7       20.55       16.13      6.57 o 
  -6   9   7       18.96       19.49      6.03 o 
  -5   9   7      133.44      125.29     13.93 o 
  -4   9   7        3.15        1.14      3.37 o 
  -3   9   7       69.44       86.81      8.11 o 
  -2   9   7       14.11       10.33      4.63 o 
  -1   9   7       77.78       66.01     10.08 o 
   0   9   7        2.00        1.80      5.04 o 
   1   9   7      145.73      134.73     14.53 o 
   2   9   7       12.02        6.43      8.00 o 
  -7  10   7       23.08       22.88     14.06 o 
  -6  10   7       16.41       33.30      7.45 o 
  -5  10   7        1.01       -0.71      3.41 o 
  -4  10   7        2.15        3.57      3.73 o 
  -3  10   7       34.63       33.51      5.91 o 
  -2  10   7        2.93       -0.47      5.84 o 
  -1  10   7       16.80       13.05      6.53 o 
   0  10   7        4.19        8.58      9.30 o 
   1  10   7       69.01       70.33     17.74 o 
   2  10   7        2.93       -4.29      6.26 o 
  -7  11   7       45.23       66.02     21.63 o 
  -6  11   7       31.76       25.30      7.02 o 
  -5  11   7        9.49        6.14      3.91 o 
  -4  11   7        7.46       16.84      4.63 o 
  -3  11   7        0.12        3.64      5.77 o 
  -2  11   7        3.02        4.83      5.48 o 
  -1  11   7      139.86      123.80     22.93 o 
   0  11   7       12.39        4.68      6.26 o 
   1  11   7        0.05        2.10      6.23 o 
   2  11   7       38.86       22.98     17.09 o 
  -7  12   7        3.10        6.92      5.19 o 
  -6  12   7        9.82        8.99      5.72 o 
  -5  12   7       12.42       13.16      4.44 o 
  -4  12   7       46.62       34.57      5.82 o 
  -3  12   7       55.74       49.15      8.71 o 
  -2  12   7       20.49        7.88      7.35 o 
  -1  12   7       55.03       44.72      8.99 o 
   0  12   7        3.64        1.63      7.79 o 
   1  12   7        0.33        2.66      6.53 o 
   2  12   7       20.21       16.19      9.52 o 
  -7  13   7       12.96        2.93      6.09 o 
  -6  13   7       72.37       81.21     12.33 o 
  -5  13   7        6.34        9.21      5.43 o 
  -4  13   7        1.29       -2.74      3.25 o 
  -3  13   7       61.19       54.75     13.19 o 
  -2  13   7      145.92      128.30     12.63 o 
  -1  13   7       89.52       63.52     16.65 o 
   0  13   7      104.21      100.05     13.19 o 
   1  13   7       15.72       21.51      8.55 o 
   2  13   7        3.99        0.61      7.26 o 
  -7  14   7       16.77       13.32     12.76 o 
  -6  14   7       10.10        7.24      4.29 o 
  -5  14   7       21.31       24.66      5.63 o 
  -4  14   7       55.26       54.56      9.15 o 
  -3  14   7        0.72       -3.23      4.76 o 
  -2  14   7      160.56      137.36     14.49 o 
  -1  14   7        1.27        2.69      5.60 o 
   0  14   7        3.18       10.91      6.96 o 
   1  14   7        5.93        9.98      7.38 o 
   2  14   7       51.19       32.93     10.52 o 
  -7  15   7        3.04       11.34      6.57 o 
  -6  15   7        4.27        6.34      4.70 o 
  -5  15   7       75.74       87.23      8.61 o 
  -4  15   7       52.63       25.68      7.45 o 
  -3  15   7        5.24        8.41      6.27 o 
  -2  15   7       91.35      100.87     37.63 o 
  -1  15   7        2.08        4.97      5.60 o 
   0  15   7       97.54       87.11     12.93 o 
   1  15   7       43.08       36.12     10.28 o 
  -7  16   7        5.62        1.78     10.60 o 
  -6  16   7        0.02        0.02      4.50 o 
  -5  16   7       17.58       27.91     10.15 o 
  -4  16   7        3.24       -0.48      5.17 o 
  -3  16   7       29.27       21.21      7.32 o 
  -2  16   7       88.47       74.65     16.65 o 
  -1  16   7       39.03       29.79      8.07 o 
   0  16   7        3.30        6.68      7.02 o 
   1  16   7        4.53        4.57      7.27 o 
  -6  17   7        4.64        8.26      4.71 o 
  -5  17   7       13.07       11.08     12.54 o 
  -4  17   7       18.20        9.66      6.09 o 
  -3  17   7       10.34        5.99      5.60 o 
  -2  17   7       34.30       25.27     11.46 o 
  -1  17   7        1.08        2.50      5.60 o 
   0  17   7        0.13        7.79     12.11 o 
   1  17   7       47.70       39.85     10.29 o 
  -6  18   7       39.63       36.45      8.39 o 
  -5  18   7       47.45       38.39     15.14 o 
  -4  18   7        0.01       -0.07      4.64 o 
  -3  18   7        4.92        6.49      5.81 o 
  -2  18   7       29.05       36.21      8.55 o 
  -1  18   7       14.99        7.47      6.71 o 
   0  18   7       21.03       14.33      7.67 o 
   1  18   7        0.89       -1.70      6.84 o 
  -6  19   7        0.36        6.12      5.79 o 
  -5  19   7        6.80       13.91      6.54 o 
  -4  19   7       68.48       53.22     12.76 o 
  -3  19   7        0.33        1.98      5.65 o 
  -2  19   7        5.90        7.92      5.96 o 
  -1  19   7        0.45        5.71      6.06 o 
   0  19   7        5.87        3.01      6.34 o 
  -6  20   7        5.42        8.27      6.76 o 
  -5  20   7        3.19        4.75      6.09 o 
  -4  20   7        1.54       13.54      7.02 o 
  -3  20   7        0.26       -4.25      5.28 o 
  -2  20   7        2.51        3.33      5.82 o 
  -1  20   7        0.02        3.46      5.09 o 
   0  20   7        1.45        5.42      6.09 o 
  -5  21   7       11.88       13.73      6.96 o 
  -4  21   7        0.97        3.52      6.23 o 
  -3  21   7       63.94       63.80     25.95 o 
  -2  21   7        3.85        9.98      6.53 o 
  -1  21   7       33.04       26.48      8.68 o 
   0  21   7       13.94       18.08      8.10 o 
  -5  22   7        3.98        6.47      6.34 o 
  -4  22   7        2.26       -5.06      5.96 o 
  -3  22   7        8.16       12.16      6.88 o 
  -2  22   7        2.55       11.90      9.95 o 
  -1  22   7       68.85       68.94     11.88 o 
  -4  23   7        0.11       -4.78      6.13 o 
  -3  23   7       20.90       31.89     11.46 o 
  -2  23   7        1.84       12.60      8.22 o 
  -1  23   7       44.71       52.83     14.28 o 
  -3  24   7        2.20        1.55      6.71 o 
  -2  24   7        2.11       16.65      7.34 o 
  -6   0   8       17.97       28.12     11.25 o 
  -4   0   8        2.55       -1.72      5.04 o 
  -2   0   8       33.27       41.85      8.55 o 
   0   0   8        8.42       12.07      6.57 o 
  -7   1   8       30.98       42.60      9.30 o 
  -6   1   8        6.03        4.23      5.91 o 
  -5   1   8        1.34       -8.16      6.06 o 
  -4   1   8        2.71        5.10      4.09 o 
  -3   1   8        4.75        9.61      4.02 o 
  -2   1   8      140.30      142.44      8.78 o 
  -1   1   8        8.11        9.27      4.62 o 
   0   1   8       68.79       74.17      8.47 o 
   1   1   8        1.79       -5.19      9.08 o 
  -7   2   8        5.67        5.15     10.38 o 
  -6   2   8        1.24       -0.91      5.79 o 
  -5   2   8       11.78        9.12      4.88 o 
  -4   2   8        2.69        6.65      3.88 o 
  -3   2   8        0.41       -2.05      3.62 o 
  -2   2   8        0.90        6.58      3.99 o 
  -1   2   8       32.92       39.73      6.01 o 
   0   2   8        1.82       -1.12      4.80 o 
   1   2   8        5.72       10.07      8.22 o 
  -7   3   8       36.08       24.41     17.95 o 
  -6   3   8       21.94       15.52      6.84 o 
  -5   3   8       11.08       18.10      5.90 o 
  -4   3   8       17.26       22.30      7.06 o 
  -3   3   8       17.80       10.55      4.45 o 
  -2   3   8       69.74       78.67      7.44 o 
  -1   3   8       42.46       50.91      6.40 o 
   0   3   8        9.44        1.50      5.91 o 
   1   3   8        0.02       -5.36      6.26 o 
  -7   4   8       66.44       88.16     17.95 o 
  -6   4   8       24.09       34.00     17.30 o 
  -5   4   8       20.55       27.24      6.46 o 
  -4   4   8        0.03       -0.85      3.63 o 
  -3   4   8        3.55        2.08      3.94 o 
  -2   4   8        3.35       11.80      4.55 o 
  -1   4   8        1.41       -0.30      4.64 o 
   0   4   8        0.08       -4.82      5.19 o 
   1   4   8        1.47       -0.41      7.02 o 
  -7   5   8        3.07       11.68      6.73 o 
  -6   5   8        9.64       15.40      7.02 o 
  -5   5   8       74.59       78.15      8.72 o 
  -4   5   8       26.24       20.27      9.50 o 
  -3   5   8       56.26       56.12      8.33 o 
  -2   5   8       17.89       24.27      5.05 o 
  -1   5   8       31.68       20.40     10.38 o 
   0   5   8        5.68        1.30      8.87 o 
   1   5   8       84.96       88.08     12.80 o 
  -7   6   8       60.27       52.24     10.04 o 
  -6   6   8       21.11       19.31      6.65 o 
  -5   6   8        0.68        1.86      4.57 o 
  -4   6   8       70.19       73.22      8.41 o 
  -3   6   8        7.93        1.44      4.11 o 
  -2   6   8        2.32        4.82      5.12 o 
  -1   6   8       18.45       17.01      9.08 o 
   0   6   8        8.53        0.35      6.40 o 
   1   6   8        1.17        3.77      7.76 o 
  -7   7   8        2.05        5.93      5.91 o 
  -6   7   8       26.31       26.95      7.57 o 
  -5   7   8       17.69       11.45      5.86 o 
  -4   7   8        0.07       -6.11      4.07 o 
  -3   7   8       19.19       13.28      4.75 o 
  -2   7   8        0.29       -0.53      4.44 o 
  -1   7   8       50.02       32.68      8.50 o 
   0   7   8        8.38       17.67     12.11 o 
   1   7   8      124.35      132.99     15.28 o 
  -7   8   8        0.68        1.31      5.48 o 
  -6   8   8        7.35       -0.40      5.48 o 
  -5   8   8        7.11       13.22      4.96 o 
  -4   8   8       40.24       40.89      7.03 o 
  -3   8   8        0.02        0.77      4.81 o 
  -2   8   8       24.18       21.63      7.94 o 
  -1   8   8        0.28       -3.64      6.49 o 
   0   8   8        6.80        4.84      8.65 o 
   1   8   8        1.44        1.51      7.65 o 
  -7   9   8       10.21       11.87      6.26 o 
  -6   9   8       12.95        9.81      7.14 o 
  -5   9   8        1.23        2.61      5.30 o 
  -4   9   8       15.56       14.66      5.30 o 
  -3   9   8        0.45        4.22      6.03 o 
  -2   9   8        0.09        2.75      5.41 o 
  -1   9   8        0.58        2.91      5.72 o 
   0   9   8        3.14        0.39     16.87 o 
   1   9   8       23.44       33.88     10.39 o 
  -7  10   8        1.57        5.17      5.09 o 
  -6  10   8        1.30       11.03      5.81 o 
  -5  10   8        0.33        0.83      4.30 o 
  -4  10   8      104.46      105.67     13.33 o 
  -3  10   8       13.29       -6.95      8.87 o 
  -2  10   8       55.00       66.05     32.01 o 
  -1  10   8        4.93       -3.57      7.57 o 
   0  10   8       83.39       84.50     12.80 o 
  -6  11   8       33.38       28.37      6.32 o 
  -5  11   8        8.20        6.68      4.90 o 
  -4  11   8       39.80       31.03      7.27 o 
  -3  11   8        0.68       -3.70      5.72 o 
  -2  11   8        1.86       17.18      7.27 o 
  -1  11   8        2.08       -4.34      5.48 o 
   0  11   8        0.49       -1.63      8.87 o 
  -6  12   8        0.38        7.89      5.20 o 
  -5  12   8       13.56       13.48      5.23 o 
  -4  12   8       58.91       57.48     10.81 o 
  -3  12   8        6.12        3.79      8.87 o 
  -2  12   8        9.13        3.56      6.57 o 
  -1  12   8        0.02        1.37      6.26 o 
   0  12   8       29.74       18.17     12.11 o 
  -6  13   8       12.07       13.36      5.32 o 
  -5  13   8        0.05        2.30      4.04 o 
  -4  13   8        1.55        8.55      9.73 o 
  -3  13   8        0.11       -5.18      4.87 o 
  -2  13   8       16.99       11.08      7.14 o 
  -1  13   8       45.92       61.46     11.77 o 
   0  13   8       15.96       26.67      8.71 o 
  -6  14   8        2.14        4.22      4.83 o 
  -5  14   8        7.68        0.82      6.03 o 
  -4  14   8        0.15       -0.82      5.84 o 
  -3  14   8        1.31        6.64      6.22 o 
  -2  14   8       33.12       42.87     10.52 o 
  -1  14   8        9.50        4.61     14.06 o 
   0  14   8       10.82       25.82      9.30 o 
  -6  15   8        0.73       -6.20      4.25 o 
  -5  15   8        0.59        1.29      6.09 o 
  -4  15   8        4.94        3.89      5.60 o 
  -3  15   8        2.07        2.66      6.22 o 
  -2  15   8        0.47        2.81      5.51 o 
  -1  15   8       11.42       13.66      8.85 o 
  -5  16   8        3.42        8.22      6.23 o 
  -4  16   8        5.59        4.52      6.65 o 
  -3  16   8        6.48       -0.89      6.03 o 
  -2  16   8        7.61        9.30      6.44 o 
  -1  16   8        3.88        1.30      5.76 o 
  -5  17   8        1.50        3.05      5.79 o 
  -4  17   8        0.95       11.24      6.72 o 
  -3  17   8        0.90        4.19      5.96 o 
  -2  17   8        0.11        4.95      5.48 o 
  -1  17   8        2.07        0.98      6.26 o 
  -5  18   8        0.69        6.20      6.44 o 
  -4  18   8       26.17       24.07      8.65 o 
  -3  18   8       18.94        4.53      6.53 o 
  -2  18   8        2.21        1.34      5.79 o 
  -4  19   8        0.13       -3.27      5.72 o 
  -3  19   8        1.32        3.24      6.42 o 
  -2  19   8       11.61       12.34      7.38 o 
  -5   0   9       12.83       31.58     12.98 o 
  -3   0   9      239.18      312.79     18.54 o 
  -1   0   9       36.75       32.06      9.16 o 
  -6   1   9        4.92        3.89      6.73 o 
  -5   1   9       37.85       61.43     10.40 o 
  -4   1   9        6.96        2.52      6.43 o 
  -3   1   9       28.84       49.42      9.62 o 
  -2   1   9        0.62       -2.86      4.68 o 
  -1   1   9       94.83      107.04     10.54 o 
  -6   2   9       22.13       20.50      9.73 o 
  -5   2   9       17.12       29.55      7.48 o 
  -4   2   9        2.42        5.11      4.74 o 
  -3   2   9       60.96       59.54      7.48 o 
  -2   2   9        0.37        9.28      5.10 o 
  -1   2   9       12.52       17.02     11.68 o 
  -6   3   9        1.57       -0.30      7.07 o 
  -5   3   9        0.05        9.36      6.07 o 
  -4   3   9       42.04       48.24      7.14 o 
  -3   3   9       35.13       39.33      6.43 o 
  -2   3   9       13.53       15.03      5.60 o 
  -1   3   9        0.01       -5.02      5.65 o 
  -6   4   9       16.04       28.76      9.02 o 
  -5   4   9       16.88       15.96      6.39 o 
  -4   4   9       93.24       99.01      8.83 o 
  -3   4   9        0.47        0.91      4.58 o 
  -2   4   9       10.32       14.30      6.27 o 
  -1   4   9       15.61       25.44      8.93 o 
  -6   5   9        4.97        9.19      7.26 o 
  -5   5   9        0.08        2.81      7.09 o 
  -4   5   9        2.85        8.98      6.35 o 
  -3   5   9        0.78        2.56      4.87 o 
  -2   5   9       32.69       40.12     23.79 o 
  -1   5   9        2.43        7.89      7.76 o 
  -6   6   9        0.67       -3.89     14.92 o 
  -5   6   9        2.78       -1.50      6.07 o 
  -4   6   9       74.39       84.51     10.08 o 
  -3   6   9       13.25        8.77      5.95 o 
  -2   6   9       35.29       46.27     11.21 o 
  -1   6   9       24.73       41.34     10.83 o 
  -5   7   9       20.32       15.68      7.21 o 
  -4   7   9        0.32       -0.98      5.27 o 
  -3   7   9       11.29       14.88      8.81 o 
  -2   7   9        8.93       14.21      8.24 o 
  -1   7   9       23.25       31.06      9.54 o 
  -5   8   9        6.88        1.73      5.57 o 
  -4   8   9        0.04        3.72      5.72 o 
  -3   8   9       12.54        5.04      7.58 o 
  -2   8   9       13.03        8.65      9.95 o 
  -5   9   9        0.00        0.01      9.07 o 
  -4   9   9        9.33       11.64      7.38 o 
  -3   9   9       11.44        8.32      7.94 o 
  -2   9   9       34.86       47.41     15.57 o 
  -5  10   9        2.45        0.56      8.43 o 
  -4  10   9        1.24       13.69      7.76 o 
  -3  10   9       22.70       24.00      9.66 o 
  -2  10   9        8.55        6.66      8.10 o 
  -5  11   9       27.27       32.88     12.54 o 
  -4  11   9       10.83       14.95      7.80 o 
  -3  11   9        2.50        9.64      8.24 o 
  -2  11   9        0.57       -8.39      6.84 o 
  -4  12   9        0.01       -4.33      9.52 o 
  -3  12   9       80.57      114.72     14.72 o 
                                                 
